# Supplementary material for: Bayesian function registration with random truncation
Source: PLoS One. 2023 Jul 7;18(7):e0287734. doi: 10.1371/journal.pone.0287734 (PMC10328359; doi:10.1371/journal.pone.0287734)
Supplement: S2 File — The code folder includes R code to perform pairwise and multiple function registration. Datasets used in the manuscript are also included as .RData files. A readme file is included to provide instructions. (ZIP) [file pone.0287734.s002.zip]

Archive with 8 entries (7 files):
- code/.Rhistory
- code/mfr_registration.R
- code/pw_registration.R
- code/readme.rtf
- code/registration_data.RData
- code/registration_data_simulated.RData
- code/registration_functions.R
- code/result/
