# Supplementary material for: Bayesian function registration with random truncation
Source: PLoS One. 2023 Jul 7;18(7):e0287734. doi: 10.1371/journal.pone.0287734 (PMC10328359; doi:10.1371/journal.pone.0287734)
Supplement: S2 File — The code folder includes R code to perform pairwise and multiple function registration. Datasets used in the manuscript are also included as .RData files. A readme file is included to provide instructions. (ZIP) [file pone.0287734.s002.zip › code/mfr_registration.R]

#-------------------------------------------------------------------------------------------#
# This file performs multiple function registration
# Example data are provided in registration_data.RData
# Result (.RData and .pdf) will be saved as result/SAVE.NAME
#-------------------------------------------------------------------------------------------#
source(file="registration_functions.R")
load('registration_data.RData')

DATA='gcflex'  #choices: gcflex, gcpel, growth, pinch, spike, writingx, writingy

SAVE.NAME=paste0('20221201_',DATA)

nf=ncol(eval(parse(text=paste0(DATA,'.f.list')))$y);nf # number of functions in the dataset

REGISTERINDEX=c(1:10)  #specify which observed functions in the dataset to register
#REGISTERINDEX=c(1:nf) #register all of the functions in the dataset

# functions to be registered
f.list=list(x=eval(parse(text=paste0(DATA,'.f.list')))$x,y=eval(parse(text=paste0(DATA,'.f.list')))$y[,REGISTERINDEX])
q.list=list(x=eval(parse(text=paste0(DATA,'.q.list')))$x,y=eval(parse(text=paste0(DATA,'.q.list')))$y[,REGISTERINDEX])


#-------------------------------------------------------------------------------------------#
# Set global constants
#-------------------------------------------------------------------------------------------#
global.domain.obs=f.list$x
global.domain.par=seq(from=0, to=1, length.out=200)
global.basis.MAX=200 #max number of basis functions (for both qstar and g)

global.save.frequency=1
global.NCHAIN=10^3
global.burnin=0.5*10^3

global.C=length(REGISTERINDEX)

set.seed( as.integer((as.double(Sys.time())*1001+Sys.getpid()) %% 2^31) )


# Pre-calculate Fourier basis for g
global.g.basis=basis.fourier(f.domain=global.domain.par,
                             numBasis=global.basis.MAX,
                             fourier.p=1)

# Pre-calculate Fourier basis for qstar
global.qstar.basis=basis.fourier(f.domain=global.domain.obs,
                                 numBasis=global.basis.MAX,
                                 fourier.p=2)


# Orthonormalize the basis
global.qstar.basis$matrix=cbind(rep(1,length(global.domain.obs)),global.qstar.basis$matrix)[,(1:global.basis.MAX)]
result=f.householder(global.qstar.basis$matrix)
global.qstar.basis$matrix=result$Qmatrix[,1:dim(global.qstar.basis$matrix)[2]]/sqrt(1/length(global.domain.obs))
rm(result)


#-------------------------------------------------------------------------------------------#
# Set constant values associated with the prior distributions
#-------------------------------------------------------------------------------------------#

#prior of g
prior.sigmag=4
prior.coefdecay.g=1.2 #coef for g \propto (1/i^coefdecay)

#prior of qstar
qrange5=(quantile(q.list$y, 0.95)-quantile(q.list$y, 0.05))
prior.sigmaqstar=qrange5
prior.sigmaqstarconst=qrange5*0.5
prior.coefdecay.qstar=1.2

#prior of sigma1
prior.alpha.sigma1=0.1
prior.beta.sigma1=0.1

#prior of Mg (poisson)
prior.Mg=function(t){
  prior.Mg.poismean=20
  if(t==0){return (0)}
  if(t>global.basis.MAX){return (0)}
  norm.const=sum(dpois(c(1:global.basis.MAX),lambda=prior.Mg.poismean))
  return(dpois(t,lambda=prior.Mg.poismean)/norm.const)
}

prior.Mg.draw=function(n){
  prior.Mg.poismean=20
  result=rpois(n,lambda=prior.Mg.poismean)
  illegal=c(which(result==0), which(result > global.basis.MAX))
  while(length(illegal)!=0){
    result[illegal]=rpois(length(illegal),lambda=prior.Mg.poismean)
    illegal=c(which(result==0), which(result > global.basis.MAX))
  }
  return(result)
}


prior.Mqstar=function(t){
  prior.Mqstar.poismean=20
  if(t==0){return (0)}
  if(t>global.basis.MAX){return (0)}
  norm.const=sum(dpois(c(1:global.basis.MAX),lambda=prior.Mqstar.poismean))
  return(dpois(t,lambda=prior.Mqstar.poismean)/norm.const)
}

prior.Mqstar.draw=function(n){
  prior.Mqstar.poismean=20
  result=rpois(n,lambda=prior.Mqstar.poismean)
  
  illegal=c(which(result==0), which(result > global.basis.MAX))
  
  while(length(illegal)!=0){
    result[illegal]=rpois(length(illegal),lambda=prior.Mqstar.poismean)
    illegal=c(which(result==0), which(result >global.basis.MAX))
  }
  return(result)
}


#-------------------------------------------------------------------------------------------#
# Set initial values of parameters
#-------------------------------------------------------------------------------------------#

## initialize each g with DP estimate, 
ini.g.coef.list=matrix(0,ncol=global.C,nrow=global.basis.MAX)
ini.Mg.list=rep(20,global.C)

dp=align_fPCA(f=f.list$y,time=global.domain.obs)

for(i in 1:global.C){
  dp.gamma=list(x=global.domain.par,y=dp$gam[,i])
  dp.g=f.exp1inv(f.phi(dp.gamma))
  modeldecomp=lm(dp.g$y ~ 0 + global.g.basis$matrix[,c(1:ini.Mg.list[i])])
  ini.g.coef.list[(1:length(modeldecomp$coefficients)),i]=modeldecomp$coefficients
  ini.Mg.list[i]=length(modeldecomp$coefficients)
}


## initialize q with pointwise average after DP estimate
ini.fstar=list(x=global.domain.obs,y=rowMeans(dp$fn))
ini.qstar=f.Q(ini.fstar)
ini.Mqstar=20

modeldecomp=lm(ini.qstar$y ~ 0 + global.qstar.basis$matrix[,c(1:ini.Mqstar)])
ini.qstar.coef=rep(0,global.basis.MAX)
ini.qstar.coef[1:length(modeldecomp$coefficients)]=modeldecomp$coefficients
ini.Mqstar=length(modeldecomp$coefficients)


ini.sigma1=mean(apply(dp$qn,1,sd))


#-------------------------------------------------------------------------------------------#
# Set proposals of g.coef and qstar.coef
#-------------------------------------------------------------------------------------------#
propose.g.coef <- function(g.coef.curr){
  
  #---------------------------#
  pCN.beta=c(0.5,seq(0.001,0.0001,length.out=9))
  pCN.prob=rep(0.1,10)
  #---------------------------#
  
  g.coef.new=rnorm(global.basis.MAX,
                   sd=prior.sigmag/sqrt(c(1:global.basis.MAX)^prior.coefdecay.g))
  
  mybeta=sample(pCN.beta,size=1,prob=pCN.prob)
  result=sqrt(1-mybeta^2)*g.coef.curr+mybeta*g.coef.new
  
  return (result)
}

propose.qstar.coef <- function(qstar.coef.curr){
  
  #---------------------------#
  pCN.beta=c(0.5,seq(0.001,0.0001,length.out=9))
  pCN.prob=rep(0.1,10)
  #---------------------------#
  
  sdvec=c(prior.sigmaqstarconst,
          prior.sigmaqstar/sqrt(c(1:global.basis.MAX)^prior.coefdecay.qstar))[1:global.basis.MAX]
  qstar.coef.new=rnorm(global.basis.MAX,sd=sdvec)
  
  mybeta=sample(pCN.beta,size=1,prob=pCN.prob)
  result=sqrt(1-mybeta^2)*qstar.coef.curr+mybeta*qstar.coef.new
  
  return (result)
}


#-------------------------------------------------------------------------------------------#
# Set the proposals of Mg, Mqstar 
#-------------------------------------------------------------------------------------------#
propose.M <- function(M.curr){
  #prob to stay the same, to move up/down one, to move up/down two etc.
  M.prob.vector=c(0.8,0.1,0.1)
  
  M.prob.vector=c(M.prob.vector[1],rep(M.prob.vector[-1],each=2))
  M.prob.vector=M.prob.vector/sum(M.prob.vector)
  
  zindex=findInterval(runif(1),cumsum(M.prob.vector))
  result=M.curr+ceiling(zindex/2)*(-1)^(zindex)
  
  if( (result<=0) | (result>global.basis.MAX)){
    return(list(M=1,const=0))
  }
  return(list(M=result,const=1))
}


#-------------------------------------------------------------------------------------------#
# Run the chain
#-------------------------------------------------------------------------------------------#
MCMC=f.MCMC.mfr.randM(NCHAIN=global.NCHAIN,
                      q.list=list(x=global.domain.obs,y=q.list$y),
                      g.coef.ini=ini.g.coef.list,
                      g.basis=global.g.basis,
                      propose.g.coef=propose.g.coef,
                      Mg.ini=ini.Mg.list,
                      Mg.prior=prior.Mg,
                      propose.Mg=propose.M,
                      qstar.coef.ini=ini.qstar.coef,
                      qstar.basis=global.qstar.basis,
                      propose.qstar.coef=propose.qstar.coef,
                      Mqstar.ini=ini.Mqstar,
                      Mqstar.prior=prior.Mqstar,
                      propose.Mqstar=propose.M,
                      sigma1.ini=ini.sigma1,
                      alpha0=prior.alpha.sigma1,
                      beta0=prior.beta.sigma1)


#-------------------------------------------------------------------------------------------#
# Calculate posterior summary
#-------------------------------------------------------------------------------------------#
valid.index=global.burnin:global.NCHAIN

## posterior for gamma
est.psi.list=list(x=global.domain.par,y=matrix(NA,nrow=length(global.domain.par),ncol=global.C))
est.gamma.list=est.psi.list

for(i in 1:(global.C)){
  #calculate the karcher mean of psi functions (after burnin) as estimates of gamma_i
  psimatrix_i=matrix(NA,nrow=length(global.domain.par),ncol=length(valid.index))
  for(k in 1:length(valid.index)){
    #k=1
    b=MCMC$numBasis.g[,valid.index[k]][i]
    gtemp=f.basistofunction(f.domain=global.domain.par,
                            coef=MCMC$g.coef.list[[valid.index[k]]][1:b,i],
                            basis=global.g.basis)
    psimatrix_i[,k]=f.exp1(gtemp)$y
  }
  
  est.psi.list$y[,i]=f.psimean(x=global.domain.par, y=psimatrix_i,method = 'int')$y
  est.gamma.list$y[,i]=f.phiinv(list(x=global.domain.par, y=est.psi.list$y[,i]))$y
}
rm(psimatrix_i)


## posterior for qstar
est.qstar=ini.qstar

qstarmatrix=matrix(NA,nrow=length(global.domain.obs),ncol=length(valid.index))

for(k in 1:length(valid.index)){
  b=MCMC$numBasis.qstar[valid.index[k]]
  qstarmatrix[,k]=f.basistofunction(f.domain=global.domain.obs,
                                    coef=MCMC$qstar.coef[[valid.index[k]]][1:(b)],
                                    basis=global.qstar.basis)$y
}
est.qstar$y=rowMeans(qstarmatrix)
est.qstar.sd=apply(qstarmatrix,1,sd)
rm(qstarmatrix)


## recover fstar from qstar
meanf0=ini.fstar$y[1]
est.fstar=f.Qinv(est.qstar)
est.fstar$y=est.fstar$y+meanf0


## recover the registered functions
f.list.registered=list(x=global.domain.obs,y=f.list$y)
for(i in 1:global.C){
  ftemp=list(x=global.domain.obs,y=f.list$y[,i])
  gammatemp=list(x=global.domain.par, y=est.gamma.list$y[,i])
  f.list.registered$y[,i]=f.fog(f=ftemp,g=gammatemp)$y
}


## calculate Sync and IPC
Sync=f.Sync(f.domain=global.domain.obs,
            f.original.list=f.list$y,
            f.registered.list=f.list.registered$y)
IPC=f.IPC(f.domain=global.domain.obs,
          f.original.list=f.list$y,
          f.registered.list=f.list.registered$y)


## calculate Sync and IPC for DP estimates
Sync.dp=f.Sync(f.domain=global.domain.obs,
            f.original.list=f.list$y,
            f.registered.list=dp$fn)
IPC.dp=f.IPC(f.domain=global.domain.obs,
          f.original.list=f.list$y,
          f.registered.list=dp$fn)


## rejection rate for updating qstar
rej.rate.qstar=rejectionRate(mcmc(sapply(MCMC$qstar.coef, "[[", 1)))

## rejection rate for updating g_1
rej.rate.g1=rejectionRate(mcmc(sapply(MCMC$g.coef.list, "[[", 1)))

## posterior average of number of basis functions
numBasis.qstar.avg=mean(MCMC$numBasis.qstar[global.burnin:global.NCHAIN])
numBasis.gavg.avg=mean(colMeans(MCMC$numBasis.g[,global.burnin:global.NCHAIN]))


#-------------------------------------------------------------------------------------------#
# Save results to a RData file
#-------------------------------------------------------------------------------------------#
setwd('result/')

save.index=c(round(seq(1,global.NCHAIN,by=global.save.frequency)),global.NCHAIN)

MCMC.partial=list(g.coef.list.last=MCMC$g.coef.list[[global.NCHAIN]],
                  qstar.coef.last=MCMC$qstar.coef[[global.NCHAIN]],
                  numBasis.qstar=MCMC$numBasis.qstar[save.index],
                  qstar.coef=MCMC$qstar.coef[save.index],
                  numBasis.g=MCMC$numBasis.g[,save.index],
                  g.coef.list=MCMC$g.coef.list[save.index],
                  sigma1=MCMC$sigma1[save.index],
                  logl=MCMC$logl[save.index],
                  rej.rate.qstar=rej.rate.qstar,
                  rej.rate.g1=rej.rate.g1,
                  numBasis.gavg.avg=numBasis.gavg.avg,
                  numBasis.qstar.avg=numBasis.qstar.avg)

save(f.list,
     q.list,
     MCMC.partial,
     global.C,
     global.burnin,global.NCHAIN,global.save.frequency,
     global.basis.MAX,
     global.g.basis,global.qstar.basis,
     global.domain.obs,global.domain.par,
     prior.alpha.sigma1,
     prior.beta.sigma1,
     prior.sigmag,
     prior.coefdecay.g,
     prior.sigmaqstarconst,
     prior.sigmaqstar,
     prior.coefdecay.qstar,
     prior.Mg,
     prior.Mg.draw,
     prior.Mqstar,
     prior.Mqstar.draw,
     propose.qstar.coef,
     propose.g.coef,
     propose.M,
     ini.fstar,
     ini.qstar,
     ini.g.coef.list,
     ini.Mg.list,
     ini.qstar.coef,
     ini.Mqstar,
     ini.sigma1,
     est.gamma.list,
     est.psi.list,
     est.qstar,
     est.qstar.sd,
     est.fstar,
     f.list.registered,
     Sync,
     IPC,
     dp,
     IPC.dp,
     Sync.dp,
     file=paste0(SAVE.NAME,"_result.RData"))


rm(MCMC)


#-------------------------------------------------------------------------------------------#
# Generate plots and save to a pdf file
#-------------------------------------------------------------------------------------------#
pdf(file=paste0(SAVE.NAME,'_plot.pdf'),width=7.5,height=9,onefile=T)

##
matplot(global.domain.obs,f.list$y,type='l',
        main=paste0(global.C," Functions to be registered (",DATA,')'),
        ylab=NA,
        xlab=NA,
        xaxt='n',
        yaxt='n',
        cex.main=1.5)

##
matplot(global.domain.obs,f.list.registered$y,type='l',
        main=paste("Functions after registration \n Sync:",round(Sync,5),'  IPC:',round(IPC,5)),
        ylab=NA,
        xlab=NA,
        xaxt='n',
        yaxt='n',
        cex.main=1.5)


##
ggplot(as.data.frame(est.fstar),aes(x=x,y=y))+
  geom_line(aes(x=est.fstar$x,
                y=est.fstar$y,
                color=(est.qstar.sd)),
            lwd=1,show.legend=T) +
  theme_minimal() +
  theme(axis.text=element_blank(),plot.title=element_text(size = 40))+
  scale_color_gradient(low='blue',high='red') +
  labs(color='(SD of qstar)',x='',y='') + 
  ggtitle('Estimated template and associated uncertainty',)


##
matplot(save.index,t(MCMC.partial$numBasis.g),type='l',
        main=paste0("Number of active basis for g_i \n mean=",
                    round(MCMC.partial$numBasis.gavg.avg)),
        xlab=NA,ylab=NA,xaxt='n',
        cex.main=1.5)
abline(v=global.burnin,lty='dotted')


##
plot(save.index,MCMC.partial$numBasis.qstar,
     type='l',
     main=paste0("Number of active basis for qstar \n mean=",
                 round(MCMC.partial$numBasis.qstar.avg)),
     ylab=NA,
     xlab=NA,
     xaxt='n',
     cex.main=1.5)
abline(v=global.burnin,lty='dotted')


##
plot(save.index,MCMC.partial$logl,
     type='l',
     main=paste0("Log likelihood for ",
                 global.NCHAIN," MCMC iterations \n Rejection rates: ", 
                 round(rej.rate.qstar,2), '(qstar) ',
                 round(rej.rate.g1,2),'(g1)'),
     ylab=NA,
     xlab=NA,
     xaxt='n',
     cex.main=1.5)
abline(v=global.burnin,lty='dotted')


##
par(mfrow=c(2,1))
barplot(prop.table(table(prior.Mqstar.draw(10000))),
        main='Prior draws of Mqstar',
        cex.main=1.5,yaxt='n')
barplot(prop.table(table(MCMC.partial$numBasis.qstar)),
        main=paste0('Posterior draws of Mqstar'),
        cex.main=1.5,yaxt='n')
par(mfrow=c(1,1))


##
par(mfrow=c(2,1))
barplot(prop.table(table(prior.Mg.draw(10000))),
        main='Prior draws of Mg',
        cex.main=1.5,xlab=NA,yaxt='n')
barplot(prop.table(table(colMeans(MCMC.partial$numBasis.g))),
        main=paste0('Posterior draws of Mg_average'),
        cex.main=1.5,xlab=NA,yaxt='n')
par(mfrow=c(1,1))


##
matplot(global.domain.par,
        est.gamma.list$y,type='l',
        main=paste("Estimated warpings for",global.C,"observations \n (red solid line=average)"),
        ylab=NA,
        xlab=NA,
        xaxt='n',
        yaxt='n',
        cex.main=1.5)

abline(c(0,1),lty='dotted')
points(f.phiinv(f.psimean(x=global.domain.par,y=est.psi.list$y,method='int')),
       type='l',
       col='red',
       lwd=2)


#
matplot(global.domain.par,f.list$y,type='l',
        main="Pointwise 2-sd band before registration",
        ylab=NA,
        xlab=NA,
        xaxt='n',
        yaxt='n',
        cex.main=1.5,col='lightgrey')

points(global.domain.obs,rowMeans(f.list$y),
       col='blue',type='l',lty='dotted',lwd=2)
points(global.domain.obs,
       rowMeans(f.list$y)+2*apply(f.list$y,1,sd),
       col='blue',type='l',lwd=2)
points(global.domain.obs,
       rowMeans(f.list$y)-2*apply(f.list$y,1,sd),
       col='blue',type='l',lwd=2)   


##
matplot(global.domain.par,f.list.registered$y,type='l',
        main="Pointwise 2-sd band after registration",
        ylab=NA,
        xlab=NA,
        xaxt='n',
        yaxt='n',
        cex.main=1.5,col='lightgrey')

points(global.domain.obs,rowMeans(f.list.registered$y),
       col='blue',type='l',lty='dotted',lwd=2)
points(global.domain.obs,
       rowMeans(f.list.registered$y)+2*apply(f.list.registered$y,1,sd),
       col='blue',type='l',lwd=2)
points(global.domain.obs,
       rowMeans(f.list.registered$y)-2*apply(f.list.registered$y,1,sd),
       col='blue',type='l',lwd=2)  


##
matplot(global.domain.par,f.list$y,type='l',
        main="Comparison of pointwise mean functions",
        ylab=NA,
        xlab=NA,
        xaxt='n',
        yaxt='n',
        cex.main=1.5,col='lightgrey')

points(global.domain.obs,rowMeans(f.list$y),
       col='blue',type='l',lwd=2,lty='dashed')
points(global.domain.obs,rowMeans(f.list.registered$y),
       col='red',type='l',lwd=2,lty='solid')
legend('topright',
       col=c("blue","red"),
       lty=c('dashed','solid'),
       lwd=c(2,2),
       legend=c("before registration","after registration"),
       cex=2)

graphics.off()

##############################################################################
setwd('..')
rm(MCMC.partial)
