# Supplementary material for: Bayesian function registration with random truncation
Source: PLoS One. 2023 Jul 7;18(7):e0287734. doi: 10.1371/journal.pone.0287734 (PMC10328359; doi:10.1371/journal.pone.0287734)
Supplement: S2 File — The code folder includes R code to perform pairwise and multiple function registration. Datasets used in the manuscript are also included as .RData files. A readme file is included to provide instructions. (ZIP) [file pone.0287734.s002.zip › code/pw_registration.R]

#-------------------------------------------------------------------------------------------#
# This file performs pairwise function registration
# Example data are provided in registration_data_simulated.RData
# Result (.RData and .pdf) will be saved as result/SAVE.NAME
#-------------------------------------------------------------------------------------------#
source(file="registration_functions.R")
SAVE.NAME='20221201_pw_example'

#-------------------------------------------------------------------------------------------#
# Specify functions to be registered
#-------------------------------------------------------------------------------------------#
load(file='registration_data_simulated.RData')
attach(regsets.fourier)
pw.sim.truegamma=list(x=domain.par,y=fourier1.truegamma[,1])
pw.sim.f1=list(x=domain.obs,y=fourier1.f1[,1])
pw.sim.f2=list(x=domain.obs,y=fourier1.f2[,1])


#-------------------------------------------------------------------------------------------#
# Set global constants
#-------------------------------------------------------------------------------------------#
pw.sim.global.Mg.MAX=200 #number of maximum Mg saved

pw.sim.global.NCHAIN=10^4  #total length of the MCMC chain
pw.sim.global.burnin=0.5*10^4  #length of the burn-in period

pw.sim.global.save.frequency=10 #how often to save results

set.seed( as.integer((as.double(Sys.time())*1001+Sys.getpid()) %% 2^31) )

# Pre-calculate Fourier basis for g
pw.sim.global.g.basis=basis.fourier(f.domain=domain.par,
                                    numBasis=pw.sim.global.Mg.MAX,
                                    fourier.p=1)


#-------------------------------------------------------------------------------------------#
# set constant values associated with prior distributions
# two choices for the prior of Mg
choice=1  #1: Poisson  #2: Uniform
#-------------------------------------------------------------------------------------------#
# prior distribution of g
pw.sim.global.sigma.g=4 
pw.sim.global.coefdecay.g=1.2

# prior distribution of sigma1
pw.sim.global.alpha.sigma1=0.1
pw.sim.global.beta.sigma1=0.1

if(choice==1){
  # prior distribution of Mg (Poisson)
  pw.sim.global.Mg.prior=function(t){
    pw.sim.global.Mg.poismean=20
    if(t==0){return (0)}
    if(t>pw.sim.global.Mg.MAX){return (0)}
    norm.const=sum(dpois(c(1:pw.sim.global.Mg.MAX),lambda=pw.sim.global.Mg.poismean))
    return(dpois(t,lambda=pw.sim.global.Mg.poismean)/norm.const)
  }
  pw.sim.global.Mg.prior.draw=function(n){
    pw.sim.global.Mg.poismean=20
    #n=1000
    result=rpois(n,lambda=pw.sim.global.Mg.poismean)
    illegal=c(which(result==0), which(result > pw.sim.global.Mg.MAX))
    while(length(illegal)!=0){
      result[illegal]=rpois(length(illegal),lambda=pw.sim.global.Mg.poismean)
      illegal=c(which(result==0), which(result > pw.sim.global.Mg.MAX))
    }
    return(result)
  }
}
if(choice==2){
  # prior distribution of Mg (Uniform)
  pw.sim.global.Mg.prior=function(t){
    pw.sim.global.Mg.unifrange=c(1:50)
    if(t %in% pw.sim.global.Mg.unifrange){return (1/length(pw.sim.global.Mg.unifrange))}
    return(0)
  }
  pw.sim.global.Mg.prior.draw=function(n){
    pw.sim.global.Mg.unifrange=c(1:50)
    return(sample(n,x=pw.sim.global.Mg.unifrange,replace=T))
  }
}


#-------------------------------------------------------------------------------------------#
# set initial values of parameters
# three choices for initialization
choice=2  #1: use identity function  #2: use DP  #3: use inverse of true warping 
#-------------------------------------------------------------------------------------------#
pw.sim.ini.sigma1=1
pw.sim.ini.g.coef=rep(0,pw.sim.global.Mg.MAX)
pw.sim.ini.Mg=50

dp.gamma=list(x=domain.par,
              y=optimum.reparam(Q1=f.Q(pw.sim.f1)$y,T1=domain.obs,Q2=f.Q(pw.sim.f2)$y,T2=domain.obs))

if(choice==2){
  dp.g=f.exp1inv(f.phi(dp.gamma))
  modeldecomp=lm(dp.g$y ~ 0 + pw.sim.global.g.basis$matrix[,c(1:50)])
  pw.sim.ini.g.coef[1:length(modeldecomp$coefficients)]=modeldecomp$coefficients
}


if(choice==3){
  inv.gamma=f.finv(pw.sim.truegamma)
  dp.g=f.exp1inv(f.phi(inv.gamma))
  modeldecomp=lm(dp.g$y ~ 0 + pw.sim.global.g.basis$matrix[,c(1:50)])
  pw.sim.ini.g.coef[1:length(modeldecomp$coefficients)]=modeldecomp$coefficients
}


#-------------------------------------------------------------------------------------------#
# Set the proposal of g.coef
#-------------------------------------------------------------------------------------------#
pw.sim.propose.g.coef <- function(g.coef.curr){
  
  ##############################
    pCN.beta=c(0.5,seq(0.001,0.0001,length.out=9))
    pCN.prob=rep(0.1,10)
  ##############################
  
  g.coef.new=rnorm(pw.sim.global.Mg.MAX,
                   sd=pw.sim.global.sigma.g/sqrt(c(1:pw.sim.global.Mg.MAX)^pw.sim.global.coefdecay.g))
  
  mybeta=sample(pCN.beta,size=1,prob=pCN.prob)
  result=sqrt(1-mybeta^2)*g.coef.curr+mybeta*g.coef.new
  
  return (result) 
}


#-------------------------------------------------------------------------------------------#
# Set the proposal of Mg
#-------------------------------------------------------------------------------------------#
pw.sim.propose.Mg <- function(Mg.curr){
  ##prob to stay the same, to move up/down one, to move up/down two etc.
  M.prob.vector=c(0.8,0.1,0.1)
  
  M.prob.vector=c(M.prob.vector[1],rep(M.prob.vector[-1],each=2))
  M.prob.vector=M.prob.vector/sum(M.prob.vector)
  zindex=findInterval(runif(1),cumsum(M.prob.vector))
  result=Mg.curr+ceiling(zindex/2)*(-1)^(zindex)
  
  if( (result<=0) | (result>pw.sim.global.Mg.MAX)){
    #in this case, prior(result)=0; setting result=1 is just to ensure the calculation of \tilde{g}
    result=1
  }
  
  return(list(Mg=result,const=1))
}


#-------------------------------------------------------------------------------------------#
# Run the chain
#-------------------------------------------------------------------------------------------#
pw.sim.MCMC=f.MCMC.pw.randM(q1=f.Q(pw.sim.f1),
                            q2=f.Q(pw.sim.f2),
                            NCHAIN=pw.sim.global.NCHAIN,
                            g.coef.ini=pw.sim.ini.g.coef,
                            g.basis=pw.sim.global.g.basis,
                            sigma1.ini=pw.sim.ini.sigma1,
                            propose.g.coef=pw.sim.propose.g.coef,
                            alpha0=pw.sim.global.alpha.sigma1,
                            beta0=pw.sim.global.beta.sigma1,
                            Mg.ini=pw.sim.ini.Mg,
                            propose.Mg=pw.sim.propose.Mg,
                            prior.Mg=pw.sim.global.Mg.prior)


#-------------------------------------------------------------------------------------------#
# Calculate posterior summary
#-------------------------------------------------------------------------------------------#
valid.index=pw.sim.global.burnin:pw.sim.global.NCHAIN

myfun=function(coef){
  return(f.basistofunction(f.domain=domain.par, coef=coef,basis=pw.sim.global.g.basis))
}
glist=lapply(pw.sim.MCMC$g.coef[valid.index],myfun)

psilist=map(lapply(glist,f.exp1),2)
pw.sim.est.psi.matrix=matrix(unlist(psilist),ncol=length(valid.index))
rm(psilist)
rm(glist)

pw.sim.est.gamma.matrix=matrix(NA,nrow=length(domain.par),ncol=length(valid.index))

for(k in 1:length(valid.index)){
  psi.temp=list(x=domain.par,y=pw.sim.est.psi.matrix[,k])
  gamma.temp=f.phiinv(psi.temp)
  pw.sim.est.gamma.matrix[,k]=gamma.temp$y
}


#calculate posterior mean of psi then transform to gamma
pw.sim.est.psi=f.psimean(x=domain.par,y=pw.sim.est.psi.matrix)
pw.sim.est.gamma=f.phiinv(pw.sim.est.psi)


#calculate point-wise SD and lower/upper quartiles of gamma.est
pw.sim.est.gamma.sd=apply(pw.sim.est.gamma.matrix,1,sd)
pw.sim.est.gamma.lower=apply(pw.sim.est.gamma.matrix,1,quantile, probs=(c(.025,.975)))[1,]
pw.sim.est.gamma.upper=apply(pw.sim.est.gamma.matrix,1,quantile, probs=(c(.025,.975)))[2,]


#calculate distances between gamma_true and gamma_est
##  ||gamma_true - gamma_est||
pw.sim.distance.L2=f.L2norm(f=list(x=domain.par,y=(pw.sim.truegamma$y-pw.sim.est.gamma$y)))
pw.sim.distance.L2.dp=f.L2norm(f=list(x=domain.par,y=(pw.sim.truegamma$y-dp.gamma$y)))


##  ||psi_true - psi_est||
pw.sim.distance.L2star=f.L2norm(f=list(x=domain.par,y=(f.phi(pw.sim.truegamma)$y-pw.sim.est.psi$y)))
pw.sim.distance.L2star.dp=f.L2norm(f=list(x=domain.par, y=(f.phi(pw.sim.truegamma)$y-f.phi(dp.gamma)$y)))


##  ||gamma_true - gamma_est||_FR
pw.sim.distance.FR=f.FRdistance(gamma1=pw.sim.truegamma,gamma2=pw.sim.est.gamma)
pw.sim.distance.FR.dp=f.FRdistance(gamma1=pw.sim.truegamma,gamma2=dp.gamma)


#calculate the DIC of this model
loglmean=f.logl.pw(g=f.exp1inv(pw.sim.est.psi),
                   var1=mean(pw.sim.MCMC$sigma1[pw.sim.global.burnin:pw.sim.global.NCHAIN])^2,
                   q1=f.Q(pw.sim.f1),
                   q2=f.Q(pw.sim.f2))
meanlogl=mean(pw.sim.MCMC$logl[pw.sim.global.burnin:pw.sim.global.NCHAIN])
pw.sim.DIC=-4*meanlogl + 2*loglmean


#calculate the first coefficient of g and rejection rate
pw.sim.g.coef.firstpair=rbind(unlist(map(pw.sim.MCMC$g.coef,1)),unlist(map(pw.sim.MCMC$g.coef,1)))
rej.rate=rejectionRate(mcmc(t(pw.sim.g.coef.firstpair)))[1]


#-------------------------------------------------------------------------------------------#
# Save results to a RData file
#-------------------------------------------------------------------------------------------#
setwd('result/')
# Subsetting results to save
partial.index=c(round(seq(1,pw.sim.global.NCHAIN,by=pw.sim.global.save.frequency)),pw.sim.global.NCHAIN)
mg.avg=mean(pw.sim.MCMC$Mg[pw.sim.global.burnin:pw.sim.global.NCHAIN])

pw.sim.MCMC.partial=list(g.coef.last=pw.sim.MCMC$g.coef[[pw.sim.global.NCHAIN]],
                         g.coef.last.full=pw.sim.MCMC$g.coef.last.full,
                         g.coef.firstpair=pw.sim.g.coef.firstpair[,partial.index],
                         sigma1=pw.sim.MCMC$sigma1[partial.index],
                         logl=pw.sim.MCMC$logl[partial.index],
                         numBasis=pw.sim.MCMC$Mg[partial.index],
                         DIC=pw.sim.DIC,
                         Mg.avg=mg.avg,
                         acc.rate=(1-rej.rate))


# pw.sim.est.gamma.matrix consists of posterior draws of gamma (after burn-in)
# randomly sample 200 to save
a=ncol(pw.sim.est.gamma.matrix)
pw.sim.est.gamma.matrix.partial=pw.sim.est.gamma.matrix[,sample(x=(1:a),size=min(200,a),replace=F)]

save(pw.sim.global.NCHAIN,
     pw.sim.global.burnin,
     pw.sim.global.save.frequency,
     pw.sim.global.alpha.sigma1,
     pw.sim.global.beta.sigma1,
     pw.sim.global.g.basis,
     pw.sim.global.Mg.MAX,
     pw.sim.global.sigma.g,
     pw.sim.ini.sigma1,
     pw.sim.ini.g.coef,
     pw.sim.global.coefdecay.g,
     pw.sim.propose.g.coef,
     pw.sim.ini.Mg,
     pw.sim.global.Mg.prior,
     pw.sim.global.Mg.prior.draw,
     pw.sim.f1,
     pw.sim.f2,
     pw.sim.est.psi,
     pw.sim.est.gamma,
     pw.sim.est.gamma.sd,
     pw.sim.est.gamma.lower,
     pw.sim.est.gamma.upper,
     pw.sim.est.gamma.matrix.partial,
     pw.sim.MCMC.partial,
     pw.sim.distance.FR,
     pw.sim.distance.L2,
     pw.sim.distance.L2star,
     pw.sim.distance.FR.dp,
     pw.sim.distance.L2.dp,
     pw.sim.distance.L2star.dp,
     pw.sim.propose.Mg,
     dp.gamma,
     file=paste0(SAVE.NAME,'_result',".RData"))

rm(pw.sim.est.gamma.matrix)
rm(pw.sim.est.psi.matrix)
rm(pw.sim.MCMC)

#-------------------------------------------------------------------------------------------#
# Generate plots and save to a pdf file
#-------------------------------------------------------------------------------------------#
pdf(file=paste0(SAVE.NAME,'_plot.pdf'),width=7.5,height=9,onefile=T)


##
plot(pw.sim.truegamma,type='l',
     main=paste0("True gamma (red) and estimated gamma \n FR distance: ",round(pw.sim.distance.FR,2)),
     lwd=2,col='red',lty='solid',xaxt='n',yaxt='n',xlab=NA,ylab=NA)
abline(0,1,lty='dotted')
points(pw.sim.est.gamma,type='l',col='black',lwd=2,lty='dotted')    


##
matplot(domain.par,pw.sim.est.gamma.matrix.partial,type='l',
        main=paste0("200 posterior draws of gamma"),
        lwd=1,col='darkgrey',lty='solid',xaxt='n',yaxt='n',xlab=NA,ylab=NA)
abline(0,1,lty='dotted')


##
plot(pw.sim.f1,type='l',main="f1 and f2 to be registered",col='black',
     xaxt='n',yaxt='n',xlab=NA,ylab=NA,lwd=2,lty='dashed')
points(pw.sim.f2,type='l',col='black',lwd=2,lty='solid')


##
ggplot(as.data.frame(pw.sim.f1))+
  geom_line(aes(x=x,y=y),color='black',lwd=3,linetype='dashed')+
  geom_line(aes(x=f.fog(pw.sim.f2,pw.sim.est.gamma)$x,
                y=f.fog(pw.sim.f2,pw.sim.est.gamma)$y,
                color=pw.sim.est.gamma.sd),
            lwd=2) +
  theme_minimal() +
  theme(plot.title=element_text(size = 20),axis.text=element_blank())+
  scale_color_gradient(low='blue',high='red') +
  labs(color='sd',x='',y='') +
  ggtitle('f1 and f2 after registration')


##
logl.index=c(round(seq(1,pw.sim.global.NCHAIN,by=pw.sim.global.save.frequency)),pw.sim.global.NCHAIN)

plot(logl.index,pw.sim.MCMC.partial$logl,
     type='l',
     main=paste0("Log likelihood for ",pw.sim.global.NCHAIN,
                 " MCMC iterations \n Acceptance rate: : ",round(pw.sim.MCMC.partial$acc.rate,3)),
     xlab=NA,ylab=NA,xaxt='n',yaxt='n')
abline(v=pw.sim.global.burnin,lty='dotted')


##
plot(logl.index,pw.sim.MCMC.partial$numBasis,
     type='l',
     main=paste0("Number of active basis for ",pw.sim.global.NCHAIN," MCMC iterations"),
     xlab="MCMC step",ylab="number of active basis",
     sub=paste0('mean=',round(mean(pw.sim.MCMC.partial$numBasis[pw.sim.global.burnin/pw.sim.global.save.frequency]))))
abline(v=pw.sim.global.burnin,lty='dotted')


##
plot(logl.index,pw.sim.MCMC.partial$g.coef.firstpair[1,],
     type='l',
     main=paste0("Posterior draws of first coefficiet for ",pw.sim.global.NCHAIN," MCMC iterations"),
     xlab="MCMC step",ylab=NA)
abline(v=pw.sim.global.burnin,lty='dotted')


##
plot(pw.sim.MCMC.partial$g.coef.last,
     type='h',
     main=paste0("Coefficients of g in the last update"),
     xlab=paste0(length(pw.sim.MCMC.partial$g.coef.last),' basis functions (magnitude>0.01 in red)'),
     ylab=NA,
     col=ifelse(abs(pw.sim.MCMC.partial$g.coef.last)>0.01,'red','grey'),
     cex.main=1.5,cex.sub=2)
abline(h=0,lty='dotted')


##
barplot(prop.table(table(pw.sim.MCMC.partial$numBasis)),
        main='Posterior draws of Mg',
        cex.main=1.5,cex.sub=2)

##
barplot(prop.table(table(pw.sim.global.Mg.prior.draw(length(pw.sim.MCMC.partial$numBasis)))),
        main='Prior draws of Mg',
        cex.main=1.5,cex.sub=2)


graphics.off()
setwd('..')


detach(regsets.fourier)
