# Supplementary material for: Bayesian function registration with random truncation
Source: PLoS One. 2023 Jul 7;18(7):e0287734. doi: 10.1371/journal.pone.0287734 (PMC10328359; doi:10.1371/journal.pone.0287734)
Supplement: S2 File — The code folder includes R code to perform pairwise and multiple function registration. Datasets used in the manuscript are also included as .RData files. A readme file is included to provide instructions. (ZIP) [file pone.0287734.s002.zip › code/registration_functions.R]

#install.packages("caTools")
library("caTools")
#install.packages("coda")
library("coda")
#install.packages("fda")
library("fda")
#install.packages('fdasrvf')
library('fdasrvf')
#install.packages('ggplot2')
library("ggplot2")
#installed.packages('grid')
library('grid')
#install.packages("MASS")
library("MASS")
#install.packages("MCMCpack")
library("MCMCpack")
#install.packages("numDeriv")
library("numDeriv")
#install.packages("plotrix")
library("plotrix")
#install.packages('purr')
library('purrr')
#install.packages("stats")
library('stats')


############################################################################################
# Extrapolate a function given by a discrete vector
# f: function in the form of list$x, list$y
# at: t values for which f(t) is returned
# deriv: can calculate derivative
# method: smoothing method: 'linear' (default), 'cubic'
# returns: $y==f(at), $x==at
############################################################################################
f.predictfunction <- function(f, at, deriv=0, method="linear"){
  if(method=="cubic"){
    result=predict(smooth.spline(f$x,f$y,all.knots=F,nknots=(length(f$x)-10)),at,deriv=deriv)
    if((at[1]==f$x[1])&&(deriv==0)){
      result$y[1]=f$y[1]
    }
  }
  if(method=="linear"){
    if(deriv==0){
      result=approx(f$x,f$y,xout=at,rule=2)
    }
    if(deriv==1){
      #f=list(x=c(0,0.5,1),y=c(1,2,4))
      #at=c(0,0.25,0.5,0.75,1)
      fmod=approx(f$x,f$y,rule=2,xout=at)
      diffy1=c(0,diff(fmod$y))
      diffy2=c(diff(fmod$y),0)
      diffx1=c(0,diff(fmod$x))
      diffx2=c(diff(fmod$x),0)
      
      (diffy2+diffy1)/(diffx2+diffx1)
      result=list(x=at,y=(diffy2+diffy1)/(diffx2+diffx1))
      
    }
    if(deriv>=2){
      stop("f.predictfunction: can't calculate >=2nd derivative using linear method")
    }
  }
  return (result)
}


############################################################################################
# Calculate 1) functional composition 2) inverse function 
# f,g: functions in the form of list$x, list$y
# domain: domain of the returning function, by default set to domain of f
# returns: $x=domain, $y=fog(domain) or finv(domain)
############################################################################################
f.fog = function(f,g,domain=0){
  if(length(domain)==1){domain=f$x} 
  fog=list(x=g$x, y=f.predictfunction(f=f,at=g$y)$y)
  return(f.predictfunction(f=fog,at=domain))
}


f.finv = function(f,domain=F){
  if(domain==F){domain=f$x} 
  finv=list(x=f$y,y=f$x)
  return( f.predictfunction(f=finv,at=domain) ) 
}


############################################################################################
# Calculate the composition (q, gamma) = q(gamma(t)) * sqrt(abs(gamma'(t))) on the grid q$x
# q, gamma: functions in the form of list$x, list$y
# returns (q, gamma) in the form of list$x = q$x, list$y
############################################################################################
f.qogamma = function(q,gamma){
  gamma=f.predictfunction(f=gamma,at=q$x)
  y=f.fog(q,gamma)$y*sqrt(f.predictfunction(gamma,at=q$x,deriv=1)$y)
  return( list(x=q$x, y=y))
}


############################################################################################
# calculate L2 norm of a function, using trapezoid rule for integration
# ordered: T/F weather or not the domain of the function is ordered (small to large)
# f:function in the form of list$x, list$y
# returns ||f||, a numeric value
############################################################################################
f.L2norm <- function(f,ordered=T){
  #f=pw.sim.est.gamma
  
  if(!ordered){
    ind=order(x)
    area=trapz(f$x[ind], f$y[ind]^2)
  }else{
    area=trapz(f$x, f$y^2)
  }
  
  return(sqrt(area))
}


############################################################################################
# Different basis functions b_i()
# f.domain: grid on which b_i() is to be returned
# numBasis: numeric value, number of basis functions used
# returns a list:
#     $matrix: with nrow=length(t) and ncol=numBasis
#     $x: f.domain
############################################################################################
#fourier.p: period of the Fourier basis used
basis.fourier <- function(f.domain=0,numBasis=1,fourier.p=1){
  result=matrix(NA,nrow=length(f.domain),ncol=numBasis)
  for(i in 1:numBasis){
    j=ceiling(i/2)
    if((i%%2)==1){result[,i]=sqrt(2)*sin(2*j*pi*f.domain/fourier.p)}
    if((i%%2)==0){result[,i]=sqrt(2)*cos(2*j*pi*f.domain/fourier.p)}
  }
  return(list(x=f.domain,matrix=result))
}
#test=basis.fourier(seq(0,1,by=0.01),1,1)
#plot(test$x,test$matrix[,1])

#b.order: order of the Bspline basis
basis.bspline <- function(f.domain=0, numBasis=1, b.order=4){
  #numBasis=5
  #b.order=4
  #t=seq(0,1,by=0.01)
  bs.basis <- create.bspline.basis(rangeval=range(f.domain), nbasis=numBasis, norder=b.order)  #create basis
  return(list(x=f.domain,matrix=predict(bs.basis,f.domain)))
}
#test=basis.bspline(seq(0,1,by=0.01),10,4)
#matplot(test$matrix[,3:6],type='l')

############################################################################################
# Given the coefficients of basis functions, returns the actual function on a grid
# f.domain: numeric vector, grid of the actual function to return
# coefconst: leading constant term
# coef: numeric vector, coefficients of the basis functions
#       Note: if #coef < #basis functions, only the first #coef basis functions will be used 
# basis: in the form of list$x, list$matrix
# plotf: if true, show a plot of the function generated 
# returns the generated function in the form of list$x=f.domain, list$y
############################################################################################
f.basistofunction <- function(f.domain, coefconst=0, coef, basis, plotf=F){
  
  if(dim(basis$matrix)[2]<length(coef)){
    stop(paste0('In f.basistofunction, #coeff(',length(coef),') exceeds #basis(',dim(basis$matrix)[2],')'))
  }
  result=list(x=basis$x,
              y=basis$matrix[,(1:length(coef))] %*% matrix(coef)+coefconst)
  result=f.predictfunction(f=result,at=f.domain)
  if(plotf){plot(result,type='l')}
  return(result)
}


############################################################################################
# Generate a random function from Gaussion(mu, C) based on KL expansion
# f.domain: numeric vector, grid of the function to be generated
# coefconst: mu, can be randomized with coefconst=rnorm
# coefsd: sd for normal coefficients
# basis: in the form of list$x, list$matrix
# paircoef: set to true if want coef \propto 1/1^2, 1/1^2, 1/2^2, 1/2^2, etc. (e.g. for Fourier basis)
# plotf: if true, show a plot of the function generated 
# returns the generated function in the form of list$x=f.domain, list$y
############################################################################################
f.basistofunction.drawKL <- function(f.domain, coefconst=0, coefsd, basis, paircoef=F, plotf=F,coefdecay=2){
  #result=list(x=seq(0,1,by=0.01),y=seq(-1,0,by=0.01))  #initialize to ensure the while loop would start
#  while( (min( f.exp1(result)$y)<0) ){
    #generate random coefficients
    if(paircoef){    
      coef=rep(0,dim(basis$matrix)[2]) 
      for(i in 1:dim(basis$matrix)[2]){
        j=ceiling(i/2)
        coef[i]=rnorm(1,mean=0,sd=coefsd/sqrt(j^coefdecay))
      }
    }
    if(!paircoef){
      coef=rep(0,dim(basis$matrix)[2])
      for(i in 1:dim(basis$matrix)[2]){
        coef[i]=rnorm(1,mean=0,sd=coefsd/sqrt(i^coefdecay))
      }
    }
    result=list(x=basis$x,
                y=basis$matrix %*% coef+coefconst)
    result=f.predictfunction(f=result,at=f.domain)
#  }
  
  if(plotf){
    plot(result,type='l',main=paste(length(coef),'basis fcn used'))
    }
  return(result)
}

#f.basistofunction.drawKL(seq(0,1,by=0.01),coefsd=1,basis=pw.sim.global.g.basis,plotf=T)

############################################################################################
# Generate a function on the space \Gamma: f(0)=0, f(1)=1, f'>0  using discrete gap points;
# gap points are assumed to be equally spaced.
# A generated gamma function be used as true gamma (simulation) or initial values of MCMC
# f.domain: domain on which to draw the function
# gap: gap b/t each jump, a vector of same length, the points doesn't have to sum up to 1
# plotf: if true, show a plot of the function generated 
# random: {T,F}, if True, then returns a randomly generated gamma function
#   if random=T, can set random.numgap = number of gaps
# returns gamma of the form $x=f.domain, $y=gamma(x)
############################################################################################
f.generate.gamma.gap <- function(f.domain,gap=1,random=F,random.numgap=10,plotf=T){
  #gap=c(2,2,1,3,3,4,5,6,1)
  #random=T
  result=c(2,1) #make sure the function sampled has positive first derivative 
  while(prod(sort(result)==(result))==0){
    if(random){      
      #random.numgap = max(rpois(1,lambda=10),5)  #at least 5 gaps ensured
      random.alpha=rpois(n=random.numgap, lambda=random.numgap+1)^10
      gap=rdirichlet(1, alpha=random.alpha)
    }
    
    gap=gap/sum(gap)
    dom=seq(from=min(f.domain),to=max(f.domain),length.out=length(gap)+1)
    #plot(dom,c(0,cumsum(gap)))
    unscale=predict(smooth.spline(dom,c(0,cumsum(gap)),spar=0.2),f.domain)$y
    #plot(unscale)
    shift=unscale-unscale[1]
    result=shift/max(shift)
  }
  
  if(plotf){plot(list(x=f.domain,y=result),type='l')}
  return(list(x=f.domain,y=result))
}

############################################################################################
# calculate Q(f), Qinv(q)
# f,q: function in the form of list$x, list$y
# fini: f(0)
# returns Q(f),Qinv(q), function in the form of list$x, list$y
############################################################################################
f.Q <- function(f){
  d=f.predictfunction(f, at=f$x, deriv=1)$y
  result=list(x=f$x,y=sign(d)*sqrt(abs(d)))
  return(result)
}

f.Qinv <- function(q,fini=0){
  result=rep(NA,length(q$x))
  for(i in 1:length(result)){
    y=q$y[1:i]
    x=q$x[1:i]
    ind=order(x)
    result[i]=trapz(x[ind],(y[ind]*abs(y[ind])))
  }
  result=result+fini
  result[1]=fini
  return(list(x=q$x, y=result)) 
}


############################################################################################
# calculate phi(gamma), phiinv(psi)
# gamma, psi: function in the form of list$x, list$y
# returns phi(gamma) or phiinv(psi), function in the form of list$x, list$y
############################################################################################
f.phi <- function(gamma){  
  f.domain=gamma$x
  k=f.predictfunction(gamma,at=f.domain,deriv=1)$y
  if(length(which(k<0))!=0){
    #print(i)
    
    print(paste("phi: derivative of gamma at",f.domain[which(k<0)],"is",k[which(k<0)],"; set to 0"))
    plot(gamma$x,gamma$y)
    abline(v=f.domain[which(k<0)],lty='dotted')
    k[which(k<0)]=0
  }
  result=list(x=f.domain, y=sqrt(k))
  if(f.L2norm(result) >= (1.01) || f.L2norm(result) <= (0.99) ){
    #print(paste("phi: L2norm of phi(gamma) is",f.L2norm(result),"; set to 1"))
  }
  result$y=(result$y)/f.L2norm(result)
  return( result )
}
## the function returned by phi(gamma) = psi is always positive and has L2norm 1

f.phiinv <- function(psi){
  f.domain=psi$x
  result=rep(NA,length(f.domain))
  result[1]=0
  for(i in 2:length(result)){
    #i=2
    result[i]=trapz(x=f.domain[1:i],y=psi$y[1:i]^2)
  }
  return(list(x=f.domain,y=result))
}


############################################################################################
# calculate exp1(g), exp1inv(psi)
# g, psi: function in the form of list$x, list$y
# returns exp1(g) or exp1inv(psi), function in the form of list$x, list$y
############################################################################################
f.exp1 <- function(g){
  #g=zerof
  area=f.L2norm(g)
  y=rep(cos(area),length(g$y)) + sin(area)/area*(g$y)
  if(area==0){y=rep(1,length(g$x))}
  return( list(x=(g$x), y=y) )
}

f.exp1inv <- function(psi){
  #psi=onef
  #psi=f.phi(test)
  x=psi$x
  y=psi$y
  
  #intergral estimation
  ind=order(x)
  inner=round(trapz(x[ind], y[ind]),10)
  
  if( (inner<1.001) && (inner >=1) ){inner=1}
  if( (inner<=-1) && (inner>-1.001) ){inner=-1}
  if( (inner<(-1)) || (inner>1) ){print(paste("exp1inv: can't calculate the acos of:",inner))}
  
  theta=acos(inner)
  yy=theta/sin(theta)*(y-rep(inner,length(y)))
  
  if(theta==0){yy=rep(0,length(x))}
  
  return( list(x=x, y=yy) ) 
}


############################################################################################
# Calculate exp_psi(g), expinv_psi(psi2)
# g, psi: function in the form of list$x, list$y
# returns exp_psi(g) or expinv_psi(psi2), function in the form of list$x, list$y
############################################################################################
f.exppsi <- function(psi,g){
  #psi=list(x=f.domain,y=MCMC.sim.psi$MCMC[,1])
  #g=list(x=f.domain,y=MCMC.sim$MCMC[,1])
  area=round(f.L2norm(g),10)
  y=cos(area)*(psi$y) + sin(area)/area*(g$y)
  if(area==0){y=psi$y}
  return( list(x=(g$x), y=y) )
}

f.exppsiinv <- function(psi,psi2){
  #psi=list(x=f.domain, y=rep(1,length(f.domain)))
  #psi2=list(x=f.domain,y=MCMC.sim.psi$MCMC[,2])
  x=psi$x
  
  #intergral estimation
  ind=order(x)
  inner=round(trapz(x[ind], (psi$y)[ind]*(psi2$y)[ind]),10)
  if( (inner<1.001) && (inner >=1) ){inner=1}
  if( (inner<1.05) && (inner >=1.001) ){
    print(paste("exppsiinv: caution! acos of:",inner,"is set to 1..."))
    inner=1
  }
  if( (inner<=-1) && (inner>-1.001) ){inner=-1}
  if( (inner<=-1.001) && (inner>-1.05) ){
    print(paste("exppsiinv: caution! acos of:",inner,"is set to -1..."))
    inner=-1
  }
  if( (inner<(-1)) || (inner>1) ){print(paste("exppsiinv: can't calculate the acos of:",inner))}
  theta=acos(inner)
  yy=theta/sin(theta)*((psi2$y)- inner*(psi$y))
  if(theta==0){yy=rep(0,length(x))}
  return( list(x=x, y=yy) ) 
}


############################################################################################
# Calculate Sync and IPC (see Cheng, 2015) given a set of functions, before and after registration
# f.domain: functional domain of f.original and f.registered
# f.original and f.registered are matrices of the same dimension
#    with length of each column = length(f.domain)
# returns the numeric values of Sync and IPC
############################################################################################
f.Sync <- function(f.domain,f.original.list,f.registered.list){
  C = dim(f.original.list)[2]
  normsq.reg=rep(NA,C)
  normsq.ori=rep(NA,C)
  
  for(i in 1:C){
    #i=1
    sum.reg=rowMeans(f.registered.list[,(-i)])
    normsq.reg[i]=f.L2norm(list(x=f.domain,y=(f.registered.list[,i]-sum.reg)))^2
    sum.ori=rowMeans(f.original.list[,(-i)])
    normsq.ori[i]=f.L2norm(list(x=f.domain,y=(f.original.list[,i]-sum.ori)))^2   
  }
  return(mean(normsq.reg/normsq.ori))
}

f.IPC <- function(f.domain,f.original.list, f.registered.list){
  C = dim(f.original.list)[2]
  sum.ori=(sum(cor(f.original.list,f.original.list))-C)/2
  sum.reg=(sum(cor(f.registered.list,f.registered.list))-C)/2
  return (sum.ori/sum.reg)
}


############################################################################################
# Calculate FR distance between two gamma functions,
#     which is defined as d(gamma1, gamma2)=acos(<psi1, psi2>), where psi=sqrt(gamma')
# gamma1, gamma2: stored in the form as $x, $y
# returns the numeric value of the FR distance
############################################################################################
f.FRdistance = function(gamma1,gamma2){
  psi1=f.phi(gamma1)
  psi2=f.phi(gamma2)
  x=psi1$x
  psi2=f.predictfunction(psi2,at=x) #set psi1 and psi2 to have the same domain
  
  #intergral estimation
  ind=order(x)
  #inner=round(trapz(x[ind], (psi1$y)[ind]*(psi2$y)[ind]),10)
  inner=trapz(x[ind], (psi1$y)[ind]*(psi2$y)[ind])
  if( (inner<1.001) && (inner >=1) ){inner=1}
  if( (inner<1.05) && (inner >=1) ){
    print(paste("distance.gamma: caution! acos of:",inner,"is set to 1..."))
    inner=1
  }
  if( (inner<=-1) && (inner>-1.001) ){inner=-1}
  if( (inner<=-1) && (inner>-1.05) ){
    print(paste("distance.gamma: caution! acos of:",inner,"is set to -1..."))
    inner=-1
  }
  if( (inner<(-1)) || (inner>1) ){print(paste("distance.gamma: can't calculate the acos of:",inner))}
  
  return( acos(inner) ) 
}


############################################################################################
# Calculate Karcher mean/median with Alg1/Alg2 in (Kurtek,2014)
# x: vector of length = length(domain of the psi's)
# y: M columns, each of length = length(x)
# e1, e2: small positive constants
# method: 'ext' = extrinsic, 'int' = intrinsic
# returns posterier mean/median of M psi's (of form $x, $y)
############################################################################################
f.psimean <- function(x,y,e1=0.001,e2=0.3,method='ext'){
  if(method=='int'){
    
    p=dim(y)[2]
    vM=matrix(NA,nrow=length(x),ncol=p)
    #energy=numeric()
    
    #initialize
    result=rowMeans(y[,])/f.L2norm(list(x=x,y=rowMeans(y[,])))
    #plot(f.phiinv(list(x=f.domain, y=result)))
    vbar=rep(1,length(x))
    j=1
    while(  f.L2norm(list(x=x,y=vbar)) >= e1 ){
      for(i in 1:p){
        #i=1
        vM[,i]=f.exppsiinv(psi=list(x=x,y=result),psi2=list(x=x,y=y[,i]))$y
        #dM[i]=acos(trapz(f.domain, result*psiM[,i]))
      }
      #energy=c(energy,sum(dM^2))
      vbar=rowMeans(vM)
      #update
      result=f.exppsi(psi=list(x=x,y=result),g=list(x=x,y=e2*vbar))$y
      j=j+1
      #if((j%%5)==0){print(paste("updated step",j,"... Norm is", f.L2norm(list(x=x,y=vbar)) ))} 
    } 
  }
  
  if(method=='ext'){
    result=rowMeans(y)/f.L2norm(list(x=x, y=rowMeans(y)))
  }
  
  return( list(x=x, y=result) )
}


############################################################################################
# For pairwise registration, evaluate the loglikelihood of g, given q1 and q2
# g, q1, q2 are all given in the form of list$x and list$y
# var1: model variance
# SSEg: if not provided, than re-calculate
# returns a numeric value which is logl(g|q1,q2), see Eq 10 of JCGS
############################################################################################
#SSEg: sum of sq error= sum over ti of { q1(ti)-{q2,g}(ti) }^2 (Eq 11 of JCGS)
f.SSEg.pw <- function(g,q1,q2){
  par.domain=g$x
  obs.domain=q1$x
  pt=rep(NA,length(obs.domain))
  exp1g.temp=f.predictfunction(f=f.exp1(g),at=obs.domain)
  pt[1]=0
  for(i in 2:length(pt)){
    pt[i]=f.L2norm( list(x=obs.domain[1:i],y=exp1g.temp$y[1:i]))^2  
  }
  vec=(q1$y - f.predictfunction(f=q2,at=pt)$y * (exp1g.temp$y))^2
  return(sum(vec)) 
}

f.logl.pw <- function(g,q1,q2,var1,SSEg=0){
  if(SSEg==0){
    SSEg=f.SSEg.pw(g=g,q1=q1,q2=q2)
  }
  n=length(q1$y)
  return( n*log(1/sqrt(2*pi)) - n*log(sqrt(var1)) - SSEg/(2*var1) ) 
}


############################################################################################
# For pairwise registration, pCN method to update g (A.Stuart, 2013)
# q1,q2: observed data, in the form of list$x and list$y
# NCHAIN:length of the chain
# g.coef.ini: initial value of g, in the form of coefficients vector
# g.basis: basis functions of g ($x, $matrix)
# sigma1.ini: initial value of sigma1, numeric >0
# propose.g.coef: a function that gives the pCN proposal of g
# alpha0, beta0: IG parameters for the prior of sigma1
# returns a list: $g.coef: matrix with NCHAIN columns, posterior draws of g.coef
#                 $sigma1: numeric vector of length NCHAIN, posterior draws of sigma1
#                 $logl: numeric vector of length NCHAIN, posterior loglikelihood
############################################################################################
f.MCMC.pw <- function(q1,q2, NCHAIN,g.coef.ini,g.basis,sigma1.ini,propose.g.coef,alpha0, beta0){
  # initialize chain
  ptm <- proc.time()
  obs.domain=q1$x

  a=f.exp1(f.basistofunction(f.domain=g.basis$x,coef=g.coef.ini,basis=g.basis))$y
  b=f.phi(f.phiinv(f.exp1(f.basistofunction(f.domain=g.basis$x,coef=g.coef.ini,basis=g.basis))))$y
  if( min(a)<0 & min(b) <0){
    stop("Invalid initial value of g") 
  } 

  ## declaration
  result.g.coef=matrix(NA,ncol=NCHAIN,nrow=length(g.coef.ini))
  result.sigma1=rep(NA,NCHAIN)
  result.logl=rep(NA,NCHAIN)
  result.SSE=rep(NA,NCHAIN)

  ## initialization
  g.coef.curr=g.coef.ini
  sigma1.curr=sigma1.ini
  SSE.curr=f.SSEg.pw(g=f.basistofunction(f.domain=g.basis$x,coef=g.coef.ini,basis=g.basis),
                     q1=q1,q2=q2)
  logl.curr=f.logl.pw(g=f.basistofunction(f.domain=g.basis$x,coef=g.coef.ini,basis=g.basis),
                      var1=sigma1.ini^2,
                      q1=q1,
                      q2=q2,
                      SSEg=SSE.curr)

  result.g.coef[,1]=g.coef.ini
  result.sigma1[1]=sigma1.ini
  result.SSE[1]=SSE.curr
  result.logl[1]=logl.curr

  ## update the chain for NCHAIN-1 times  
  for(m in 2:NCHAIN){
    #m=1
    if((m%%1000)==0){print(paste("PW: Sampling MCMC step",m,"...",date()))}
    
    #update g
    a=f.updateg.pw(g.coef.curr=g.coef.curr,
                         g.basis=g.basis,
                         var1.curr=sigma1.curr^2,
                         q1=q1,
                         q2=q2,
                         SSE.curr=SSE.curr,
                         propose.g.coef=propose.g.coef)
    g.coef.curr=a$g.coef
    SSE.curr=a$SSE
    logl.curr=a$logl
    
    #update sigma1
    newshape=length(q1$x)/2+alpha0
    newscale=1/2*SSE.curr+beta0
    sigma1.curr=sqrt(rinvgamma(1,shape=newshape, scale=newscale))
    logl.curr=f.logl.pw(g=f.basistofunction(f.domain=g.basis$x,coef=g.coef.curr,basis=g.basis),
                        var1=sigma1.curr^2, q1=q1, q2=q2, SSEg=SSE.curr)
  
    #save update to results
    result.g.coef[,m]=g.coef.curr
    result.sigma1[m]=sigma1.curr
    result.SSE[m]=SSE.curr
    result.logl[m]=logl.curr
    }
  
    print(proc.time()-ptm)
    return(list(g.coef=result.g.coef,
                sigma1=result.sigma1,
                logl=result.logl))
}

f.updateg.pw <- function(g.coef.curr,g.basis,var1.curr,q1,q2,SSE.curr=0,propose.g.coef){
  g.coef.prop = propose.g.coef(g.coef.curr=g.coef.curr)
  
  
  while( min( f.exp1(f.basistofunction(f.domain=g.basis$x,coef=g.coef.prop,basis=g.basis))$y)<0 & 
         min( f.phi(f.phiinv(f.exp1(f.basistofunction(f.domain=g.basis$x,coef=g.coef.prop,basis=g.basis))))$y)<0 ){
    g.coef.prop = propose.g.coef(g.coef.curr=g.coef.curr)
  }
  
  if(SSE.curr==0){
    SSE.curr=f.SSEg.pw(g=f.basistofunction(f.domain=g.basis$x,coef=g.coef.curr,basis=g.basis),
                       q1=q1,q2=q2)
    }
  
  SSE.prop=f.SSEg.pw(g=f.basistofunction(f.domain=g.basis$x,coef=g.coef.prop,basis=g.basis),
                     q1=q1,q2=q2)
  
  logl.curr=f.logl.pw(g=f.basistofunction(f.domain=g.basis$x,coef=g.coef.curr,basis=g.basis),
                      var1=var1.curr, q1=q1, q2=q2, SSEg=SSE.curr)
  logl.prop=f.logl.pw(g=f.basistofunction(f.domain=g.basis$x,coef=g.coef.prop,basis=g.basis),
                      var1=var1.curr, q1=q1, q2=q2, SSEg=SSE.prop)
  
  ratio=min(1, exp(logl.prop - logl.curr) )  #prob to accept the proposal
  u=runif(1)
  if(u<=ratio){return( list(g.coef=g.coef.prop,logl=logl.prop,SSE=SSE.prop) )}
  if(u>ratio){return( list(g.coef=g.coef.curr,logl=logl.curr,SSE=SSE.curr) )} 
}


############################################################################################
# Pairwise registration with random Mg
# q1,q2: observed data, in the form of list$x and list$y
# NCHAIN:length of the chain
# g.coef.ini: initial value of g, in the form of coefficients vector
# g.basis: basis functions of g ($x, $matrix)
# sigma1.ini: initial value of sigma1, numeric >0
# propose.g.coef: a function that gives the pCN proposal of g
# alpha0, beta0: IG parameters for the prior of sigma1
# Mg.ini: initial value of Mg, a positive integer
# propose.Mg: a function that gives the proposal of Mg
# prior.Mg: a function that returns the density of the prior distribution of Mg
# returns a list: $g.coef: list with NCHAIN columns, posterior draws of g.coef (each column might have different length based on Mg)
#                 $Mg: numeric vector of length NCHAIN, posterior draws of Mg
#                 $sigma1: numeric vector of length NCHAIN, posterior draws of sigma1
#                 $logl: numeric vector of length NCHAIN, posterior loglikelihood
############################################################################################
f.MCMC.pw.randM <- function(q1,q2, NCHAIN,g.coef.ini,g.basis,sigma1.ini,propose.g.coef,alpha0, beta0, Mg.ini, propose.Mg, prior.Mg){
  # initialize chain
  ptm <- proc.time()
  obs.domain=q1$x
  
  if( min( f.exp1(f.basistofunction(f.domain=g.basis$x,coef=g.coef.ini[1:(Mg.ini)],basis=g.basis))$y)<0 &
      min( f.phi(f.phiinv(f.exp1(f.basistofunction(f.domain=g.basis$x,coef=g.coef.ini[1:(Mg.ini)],basis=g.basis))))$y)<0){
    stop("Invalid initial value of gtilde") 
  }
  
  ## declaration
  result.g.coef=vector('list',NCHAIN)
  result.Mg=rep(NA,NCHAIN)
  result.sigma1=rep(NA,NCHAIN)
  result.logl=rep(NA,NCHAIN)
  result.SSE=rep(NA,NCHAIN)
  
  ## initialization
  g.coef.curr=g.coef.ini
  sigma1.curr=sigma1.ini
  Mg.curr=Mg.ini
  SSE.curr=f.SSEg.pw(g=f.basistofunction(f.domain=g.basis$x,coef=g.coef.ini[1:(Mg.ini)],basis=g.basis),
                     q1=q1,q2=q2)
  logl.curr=f.logl.pw(g=f.basistofunction(f.domain=g.basis$x,coef=g.coef.ini[1:(Mg.ini)],basis=g.basis),
                      var1=sigma1.ini^2,
                      q1=q1,
                      q2=q2,
                      SSEg=SSE.curr)
  
  ## update result
  result.Mg[1]=Mg.curr
  result.g.coef[[1]]=g.coef.ini[1:(Mg.curr)]
  result.sigma1[1]=sigma1.ini
  result.SSE[1]=SSE.curr
  result.logl[1]=logl.curr
  
  ## update the chain for NCHAIN-1 times  
  for(m in 2:NCHAIN){
    #m=1
    if((m%%1000)==0){print(paste("PW: Sampling MCMC step",m,"...",date()))}
    
    #update g.coef and M
    a=f.updateg.pw.randM(g.coef.curr=g.coef.curr,
                        g.basis=g.basis,
                        var1.curr=sigma1.curr^2,
                        q1=q1,
                        q2=q2,
                        SSE.curr=SSE.curr,
                        logl.curr=logl.curr,
                        propose.g.coef=propose.g.coef,
                        Mg.curr=Mg.curr,
                        propose.Mg=propose.Mg,
                        prior.Mg=prior.Mg)
    g.coef.curr=a$g.coef
    SSE.curr=a$SSE
    logl.curr=a$logl
    Mg.curr=a$Mg
    
    
    #update sigma1
    newshape=length(q1$x)/2+alpha0
    newscale=1/2*SSE.curr+beta0
    sigma1.curr=sqrt(rinvgamma(1,shape=newshape, scale=newscale))
    logl.curr=f.logl.pw(g=f.basistofunction(f.domain=g.basis$x,coef=g.coef.curr[1:(Mg.curr)],basis=g.basis),
                        var1=sigma1.curr^2, q1=q1, q2=q2, SSEg=SSE.curr)
    
    #save update to results
    result.g.coef[[m]]=g.coef.curr[1:(Mg.curr)]
    result.Mg[m]=Mg.curr
    result.sigma1[m]=sigma1.curr
    result.SSE[m]=SSE.curr
    result.logl[m]=logl.curr
  }
  
  print(proc.time()-ptm)
  return(list(g.coef=result.g.coef,
              Mg=result.Mg,
              sigma1=result.sigma1,
              logl=result.logl,
              g.coef.last.full=g.coef.curr))
}


f.updateg.pw.randM <- function(g.coef.curr,g.basis,var1.curr,q1,q2,SSE.curr=0,logl.curr=0,propose.g.coef,Mg.curr,propose.Mg,prior.Mg){
  
  if(SSE.curr==0){
    SSE.curr=f.SSEg.pw(g=f.basistofunction(f.domain=g.basis$x,coef=g.coef.curr[1:(Mg.curr)],basis=g.basis),
                       q1=q1,q2=q2)
  }
  if(logl.curr==0){
    logl.curr=f.logl.pw(g=f.basistofunction(f.domain=g.basis$x,coef=g.coef.curr[1:(Mg.curr)],basis=g.basis),
                        var1=var1.curr, q1=q1, q2=q2, SSEg=SSE.curr)
  }
  
  temp=propose.Mg(Mg.curr=Mg.curr)
  Mg.prop=temp$Mg
  const=temp$const
  
  g.coef.prop = propose.g.coef(g.coef.curr=g.coef.curr)
  gtemp=f.basistofunction(f.domain=g.basis$x,coef=g.coef.prop[1:(Mg.prop)],basis=g.basis)
  
  if( min(f.exp1(gtemp)$y)<0 & min(f.phi(f.phiinv(f.exp1(gtemp)))$y)<0){
    return( list(g.coef=g.coef.curr, Mg=Mg.curr,logl=logl.curr,SSE=SSE.curr) )
  }
  
  SSE.prop=f.SSEg.pw(g=f.basistofunction(f.domain=g.basis$x,coef=g.coef.prop[1:(Mg.prop)],basis=g.basis),
                     q1=q1,q2=q2)
  logl.prop=f.logl.pw(g=f.basistofunction(f.domain=g.basis$x,coef=g.coef.prop[1:(Mg.prop)],basis=g.basis),
                      var1=var1.curr, q1=q1, q2=q2, SSEg=SSE.prop)
  
  ratio=min(1,exp(logl.prop - logl.curr + log(prior.Mg(Mg.prop)) - log(prior.Mg(Mg.curr)) )*const) #prob to accept (g', M')
  u=runif(1)
  if(u<=ratio){return( list(g.coef=g.coef.prop, Mg=Mg.prop,logl=logl.prop,SSE=SSE.prop) )}
  if(u>ratio){return( list(g.coef=g.coef.curr, Mg=Mg.curr,logl=logl.curr,SSE=SSE.curr) )}
}


############################################################################################
# ABC to update g and M (can replace the MH step in MCMC)
############################################################################################
f.updateg.pw.randM.ABC <- function(g.coef.curr,g.basis,sigma1,q1,q2,propose.g.coef,Mg.curr,propose.Mg,prior.Mg,distance='L2',tolerance){

  #propose M
  temp=propose.Mg(Mg.curr=Mg.curr)
  Mg.prop=temp$Mg
  const=temp$const
  
  #propose g
  g.coef.prop = propose.g.coef(g.coef.curr=g.coef.curr)
  gtemp=f.basistofunction(f.domain=g.basis$x,coef=g.coef.prop[1:(Mg.prop)],basis=g.basis)
  
  if( min(f.exp1(gtemp)$y)<0 & min(f.phi(f.phiinv(f.exp1(gtemp)))$y)<0){
    return( list(g.coef=g.coef.curr, Mg=Mg.curr, distance='NA: proposal out of range') )
  }
  
  #calculate acceptance ratio
  ratio=prior.Mg(Mg.prop)/prior.Mg(Mg.curr)*const #prob to accept (g', M')
  
  #evaluate L2 or L1 distance between q_1 & q_1'
  ABC.q1y=f.qogamma(q=q2,gamma=f.Qinv(f.exp1(g=gtemp)))$y+rnorm(length(q1$x),sd=sigma1)
  
  if(distance=='L2'){
    ABC.distance=f.L2norm(list(x=q1$x,y=(q1$y-ABC.q1y)))
  }
  if(distance=='L1'){
    ABC.distance=mean(abs(q1$y-ABC.q1y))
  }
  
  u=runif(1)
  if((u<=ratio) & (ABC.distance<=tolerance)){return( list(g.coef=g.coef.prop, Mg=Mg.prop,distance=ABC.distance) )}
  return( list(g.coef=g.coef.curr, Mg=Mg.curr, distance=ABC.distance) )
}


############################################################################################
# Pairwise registration with random indicator 
# Update both indicator vector and g.coef in one MH step
############################################################################################
f.MCMC.pw.ind <- function(q1,q2, NCHAIN,g.coef.ini,g.basis,sigma1.ini,propose.g.coef,alpha0, beta0, ind.ini, propose.ind){
  # initialize chain
  ptm <- proc.time()
  obs.domain=q1$x
  
  if( min( f.exp1(f.basistofunction(f.domain=g.basis$x,coef=g.coef.ini*ind.ini,basis=g.basis))$y)<0 &
      min( f.phi(f.phiinv(f.exp1(f.basistofunction(f.domain=g.basis$x,coef=g.coef.ini*ind.ini,basis=g.basis))))$y)<0){
    stop("Invalid initial value of g") 
  } 
  ## declaration
  result.g.coef=vector('list',NCHAIN)
  result.sigma1=rep(NA,NCHAIN)
  result.logl=rep(NA,NCHAIN)
  result.SSE=rep(NA,NCHAIN)
  result.numBasis=rep(NA,NCHAIN)
  
  ## initialization
  g.coef.curr=g.coef.ini
  sigma1.curr=sigma1.ini
  ind.curr=ind.ini
  SSE.curr=f.SSEg.pw(g=f.basistofunction(f.domain=g.basis$x,coef=g.coef.ini*ind.ini,basis=g.basis),
                     q1=q1,q2=q2)
  logl.curr=f.logl.pw(g=f.basistofunction(f.domain=g.basis$x,coef=g.coef.ini*ind.ini,basis=g.basis),
                      var1=sigma1.ini^2,
                      q1=q1,
                      q2=q2,
                      SSEg=SSE.curr)
  
  ## update result
  result.g.coef[[1]]=g.coef.ini*(ind.ini)
  result.sigma1[1]=sigma1.ini
  result.SSE[1]=SSE.curr
  result.logl[1]=logl.curr
  result.numBasis[1]=sum(ind.ini)
  
  ## update the chain for NCHAIN-1 times  
  for(m in 2:NCHAIN){
    #m=2
    if((m%%1000)==0){print(paste("PW: Sampling MCMC step",m,"...",date()))}
    
    #update g.coef and M
    a=f.updateg.pw.ind(g.coef.curr=g.coef.curr,
                        g.basis=g.basis,
                        var1.curr=sigma1.curr^2,
                        q1=q1,
                        q2=q2,
                        SSE.curr=SSE.curr,
                        logl.curr=logl.curr,
                        propose.g.coef=propose.g.coef,
                        ind.curr=ind.curr,
                        propose.ind=propose.ind)
    g.coef.curr=a$g.coef
    SSE.curr=a$SSE
    logl.curr=a$logl
    ind.curr=a$ind
    
    
    #update sigma1
    newshape=length(q1$x)/2+alpha0
    newscale=1/2*SSE.curr+beta0
    sigma1.curr=sqrt(rinvgamma(1,shape=newshape, scale=newscale))
    logl.curr=f.logl.pw(g=f.basistofunction(f.domain=g.basis$x,coef=g.coef.curr*(ind.curr),basis=g.basis),
                        var1=sigma1.curr^2, q1=q1, q2=q2, SSEg=SSE.curr)
    
    #save update to results
    result.g.coef[[m]]=g.coef.curr*(ind.curr)
    result.sigma1[m]=sigma1.curr
    result.SSE[m]=SSE.curr
    result.logl[m]=logl.curr
    result.numBasis[m]=sum(ind.curr)
  }
  
  print(proc.time()-ptm)
  return(list(g.coef=result.g.coef,
              sigma1=result.sigma1,
              logl=result.logl,
              g.coef.last.full=g.coef.curr,
              numBasis=result.numBasis))
}


f.updateg.pw.ind <- function(g.coef.curr,g.basis,var1.curr,q1,q2,SSE.curr=0,logl.curr=0,propose.g.coef,ind.curr,propose.ind){
 
  if(SSE.curr==0){
    SSE.curr=f.SSEg.pw(g=f.basistofunction(f.domain=g.basis$x,coef=g.coef.curr*(ind.curr),basis=g.basis),
                       q1=q1,q2=q2)
  }
  if(logl.curr==0){
    logl.curr=f.logl.pw(g=f.basistofunction(f.domain=g.basis$x,coef=g.coef.curr*(ind.curr),basis=g.basis),
                        var1=var1.curr, q1=q1, q2=q2, SSEg=SSE.curr)
  }
  
  temp=propose.ind(ind.curr)
  ind.prop=temp$ind
  const=temp$const
  
  g.coef.prop = propose.g.coef(g.coef.curr=g.coef.curr)
  gtemp=f.basistofunction(f.domain=g.basis$x,coef=g.coef.prop*rep(ind.prop),basis=g.basis)
  
  if( min(f.exp1(gtemp)$y)<0 & min(f.phi(f.phiinv(f.exp1(gtemp)))$y)<0){
    return( list(g.coef=g.coef.curr, ind=ind.curr,logl=logl.curr,SSE=SSE.curr) )
  }
  
  SSE.prop=f.SSEg.pw(g=f.basistofunction(f.domain=g.basis$x,coef=g.coef.prop*rep(ind.prop),basis=g.basis),
                     q1=q1,q2=q2)
  logl.prop=f.logl.pw(g=f.basistofunction(f.domain=g.basis$x,coef=g.coef.prop*rep(ind.prop),basis=g.basis),
                      var1=var1.curr, q1=q1, q2=q2, SSEg=SSE.prop)
  
  ratio=min(1,exp(logl.prop - logl.curr + log(const)))
  u=runif(1)
  if(u<=ratio){return( list(g.coef=g.coef.prop, ind=ind.prop,logl=logl.prop,SSE=SSE.prop) )}
  if(u>ratio){return( list(g.coef=g.coef.curr, ind=ind.curr,logl=logl.curr,SSE=SSE.curr) )}
}


############################################################################################
# For multiple registration,  evaluate the loglikelihood of g.list and qstar, given q.list
# g, q, qstar are all given in the form of list$x and list$y
# var1: model variance
# SSE.vec: a vector of length C, {SSE(g1)...SSE(gc)}
# N: length(obs.domain)
# returns a numeric value which is logl(g1...gc,q*|q1...qc)
############################################################################################
# SSEg: sum of sq error= sum over ti of { {q,g}(ti)-qstar(ti) }^2 (Eq 15 of JCGS)
f.SSEg.mfr <- function(q,g,qstar){
  par.domain=g$x
  obs.domain=q$x
  pt=rep(NA,length(obs.domain))
  exp1g.temp=f.predictfunction(f=f.exp1(g),at=obs.domain)
  pt[1]=0
  for(i in 2:length(pt)){
    pt[i]=f.L2norm( list(x=obs.domain[1:i],y=exp1g.temp$y[1:i]) )^2  
  }
  vec=( f.predictfunction(f=q,at=pt)$y*(exp1g.temp$y)-qstar$y )^2
  return(sum(vec)) 
}


f.logl.mfr <- function(var1,SSE.vec,N){
  result=N*log(1/sqrt(2*pi)) - N*log(sqrt(var1)) - SSE.vec/(2*var1)
  return(sum(result))
}


############################################################################################
# For multiple registration, pCN method to update g.list, qstar, sigma1 (A.Stuart, 2013) 
# q.list: observed data, in the form of list$x and list$y (a matrix)
# NCHAIN:length of the chain
# g.coef.ini: initial value of g.list, matrix with each column being coefficients of each g
# g.basis: basis functions of g ($x, $matrix)
# qstar.coef.ini: initial value of qstar, in the form of coefficients of qstar.basis
# qstar.basis: basis functions of qstar ($x, $matrix)
# sigma1.ini: initial value of sigma1, numeric >0
# propose.g.coef: a function that gives the pCN proposal of each g
# propose.qstar.coef: a function that gives the pCN proposal of qstar
# alpha0, beta0: IG parameters for the prior of sigma1
# shifting: numeric integer, perform standardization per shifting step; if 0, no standardization
# returns a list: $g.coef.list[[m]]: m=1,...,NCHAIN, each is of form g.coef.ini
#                 $qstar.coef: matrix with NCHAIN columns
#                 $sigma1: numeric vector of length NCHAIN, posterior draws of sigma1
#                 $logl: numeric vector of length NCHAIN, posterior loglikelihood
############################################################################################
f.MCMC.mfr <- function(q.list,NCHAIN,g.coef.ini,g.basis,qstar.coef.ini,qstar.basis,sigma1.ini,propose.g.coef,propose.qstar.coef,alpha0,beta0,shifting=0){
  ptm <- proc.time()
  obs.domain=q.list$x
  par.domain=g.basis$x
  C=dim(g.coef.ini)[2] #number of functions to register
  
  for(i in 1:C){
    if( min( f.exp1(f.basistofunction(f.domain=g.basis$x,coef=g.coef.ini[,i],basis=g.basis))$y)<0 &
        min( f.phi(f.phiinv(f.exp1(f.basistofunction(f.domain=g.basis$x,coef=g.coef.ini[,i],basis=g.basis))))$y)<0){
      stop(paste0("Invalid initial value of g #",i))
    }
  }
  
  ## declaration
  result.g.coef.list=vector("list",length=NCHAIN)
  result.qstar.coef=matrix(NA,nrow=length(qstar.coef.ini),ncol=NCHAIN)
  result.sigma1=rep(NA,NCHAIN)
  result.logl=rep(NA,NCHAIN)

  
  ## initialization
  g.coef.list.curr=g.coef.ini
  g.list.curr=list(x=par.domain,y=matrix(NA,nrow=length(par.domain),ncol=C))
  qstar.coef.curr=qstar.coef.ini
  qstar.curr=f.basistofunction(f.domain=obs.domain,coef=qstar.coef.curr,basis=qstar.basis)
  sigma1.curr=sigma1.ini
  SSE.vec.curr=rep(NA,C)
  for(i in 1:C){
    gtemp=f.basistofunction(f.domain=par.domain,coef=g.coef.list.curr[,i],basis=g.basis)
    qtemp=list(x=obs.domain,y=q.list$y[,i])
    SSE.vec.curr[i]=f.SSEg.mfr(q=qtemp,g=gtemp,qstar=qstar.curr)
    g.list.curr$y[,i]=gtemp$y
  }
  logl.curr=f.logl.mfr(var1=sigma1.curr^2,SSE.vec=SSE.vec.curr,N=length(obs.domain))
  
  result.g.coef.list[[1]]=g.coef.list.curr
  result.qstar.coef[,1]=qstar.coef.curr
  result.sigma1[1]=sigma1.curr
  result.logl[1]=logl.curr
  

  ## update the chain 
  for(m in 2:NCHAIN){
    #m=2
    if((m%%100)==0){print(paste("MFR: Sampling MCMC step",m,"...",date()))}

    #update g.coef.list
    a1=f.updateg.mfr(q.list=q.list,
                          g.coef.list.curr=g.coef.list.curr,
                          g.basis=g.basis,
                          var1.curr=sigma1.curr^2,
                          qstar.curr=qstar.curr,
                          SSE.vec.curr=SSE.vec.curr,
                          propose.g.coef=propose.g.coef,
                          g.list.curr=g.list.curr)

    g.coef.list.curr=a1$g.coef.list
    g.list.curr=a1$g.list
    #qstar.coef.curr
    #qstar.curr
    #sigma1.curr
    SSE.vec.curr=a1$SSE.vec
    logl.curr=f.logl.mfr(var1=sigma1.curr^2,SSE.vec=SSE.vec.curr,N=length(obs.domain))

    
    #update qstar    
    a2=f.updateqstar.mfr(q.list=q.list,
                          g.list.curr=g.list.curr,
                          var1.curr=sigma1.curr^2,
                          qstar.coef.curr=qstar.coef.curr,
                          qstar.basis=qstar.basis,
                          qstar.curr=qstar.curr,
                          logl.curr=logl.curr,
                          SSE.vec.curr=SSE.vec.curr, 
                          propose.qstar.coef=propose.qstar.coef)

    #g.coef.list.curr=a1$g.coef.list
    #g.list.curr=a1$g.list
    qstar.coef.curr=a2$qstar.coef
    qstar.curr=a2$qstar
    #sigma1.curr
    SSE.vec.curr=a2$SSE.vec
    logl.curr=f.logl.mfr(var1=sigma1.curr^2,SSE.vec=SSE.vec.curr,N=length(obs.domain))

    
    #update var1
    newshape=length(obs.domain)*C/2+alpha0
    newscale=sum(SSE.vec.curr)/2+beta0
    sigma1.curr=sqrt(rinvgamma(1,shape=newshape, scale=newscale))
    logl.curr=f.logl.mfr(var1=sigma1.curr^2,SSE.vec=SSE.vec.curr,N=length(obs.domain))
    
    ######################## Standardization step ########################
    if((shifting!=0)&(m%%shifting==0)){
      
      #recover psi.list from g.list
      psi.list.curr=g.list.curr
      for(i in 1:C){
        psi.list.curr$y[,i]=f.exp1(list(x=par.domain, y=g.list.curr$y[,i]))$y
        #print(f.L2norm(list(x=psi.list.curr$x, y=psi.list.curr$y[,i]))) #should all have L2 norm 1
      }
      
      #calculate the karcher mean of current gamma functions
      karcher.psi=f.psimean(x=psi.list.curr$x,y=psi.list.curr$y)
      karcher.gamma=f.phiinv(karcher.psi)  
      karcher.gamma.inv=f.finv(karcher.gamma)
      
      #updating results
      
      qstar.curr$y=f.qogamma(qstar.curr,karcher.gamma.inv)$y
      #recover the coefficients of qstar.scaled
      for(j in 1:length(qstar.coef.curr)){
        qstar.coef.curr[j]=trapz(qstar.curr$x,qstar.curr$y*qstar.basis$matrix[,j])
      }
      
      
      for(i in 1:C){
        psitemp=list(x=par.domain,y=psi.list.curr$y[,i])
        psi.scaled=list(x=psi.list.curr$x,
                        y=f.fog(psitemp,karcher.gamma.inv)$y*sqrt(f.predictfunction(karcher.gamma.inv,deriv=1,at=par.domain)$y))
        
        g.scaled=f.exp1inv(psi.scaled)
        
        g.list.curr$y[,i]=g.scaled$y
        #recover the coefficients of g.scaled
        for(j in 1:length(g.coef.list.curr[,i])){
          g.coef.list.curr[j,i]=trapz(g.scaled$x,g.scaled$y*g.basis$matrix[,j])
        }
        
        SSE.vec.curr[i]=f.SSEg.mfr(q=list(x=obs.domain,y=q.list$y[,i]),
                                   g=g.scaled,
                                   qstar=qstar.curr)
      }
      
      logl.curr=f.logl.mfr(var1=sigma1.curr^2,SSE.vec=SSE.vec.curr,N=length(obs.domain))
    }
    
    #save updates to results
    result.g.coef.list[[m]]=g.coef.list.curr
    result.qstar.coef[,m]=qstar.coef.curr
    result.sigma1[m]=sigma1.curr
    result.logl[m]=logl.curr
  }
  
  print(proc.time()-ptm)
  return(list(g.coef.list=result.g.coef.list,
              qstar.coef=result.qstar.coef,
              sigma1=result.sigma1,
              logl=result.logl))
}


# update the coefficients of all C functions
f.updateg.mfr <- function(q.list, g.coef.list.curr, g.basis, g.list.curr, var1.curr, qstar.curr, SSE.vec.curr, propose.g.coef){
  
  C=dim(g.coef.list.curr)[2]
  g.coef.list.prop=g.coef.list.curr
  SSE.vec.prop=SSE.vec.curr
  g.list.prop=g.list.curr
  
  for(i in 1:C){
    g.coef.list.prop[,i]=propose.g.coef(g.coef.list.curr[,i])
    gtemp=f.basistofunction(f.domain=g.basis$x,coef=g.coef.list.prop[,i],basis=g.basis)
    qtemp=list(x=q.list$x,y=q.list$y[,i])
    
    while( min(f.exp1(gtemp)$y)<0 & min(f.phi(f.phiinv(f.exp1(gtemp)))$y)<0){
      g.coef.list.prop[,i]=propose.g.coef(g.coef.list.curr[,i])
      gtemp=f.basistofunction(f.domain=g.basis$x,coef=g.coef.list.prop[,i],basis=g.basis)
    }
    
    SSE.vec.prop[i]=f.SSEg.mfr(q=qtemp,g=gtemp,qstar=qstar.curr)
    g.list.prop$y[,i]=gtemp$y
  }
  

  diff.vec=SSE.vec.prop-SSE.vec.curr
  ratio.vec=exp(-diff.vec/(2*var1.curr)) #prob of acceptance, without the min{1,..}
  u.vec=runif(C)
  acc.index=which(u.vec<=ratio.vec) #which proposals out of the C functions to accept
  
  g.coef.list.curr[,acc.index]=g.coef.list.prop[,acc.index]
  SSE.vec.curr[acc.index]=SSE.vec.prop[acc.index]
  g.list.curr$y[,acc.index]=g.list.prop$y[,acc.index]
  return(list(g.coef.list=g.coef.list.curr,SSE.vec=SSE.vec.curr,g.list=g.list.curr))
}


# update qstar
f.updateqstar.mfr <- function(q.list,g.list.curr,var1.curr,qstar.coef.curr,qstar.basis,qstar.curr,logl.curr,SSE.vec.curr,propose.qstar.coef){
  C=dim(g.list.curr$y)[2]
  
  qstar.coef.prop=propose.qstar.coef(qstar.coef.curr)
  qstar.prop=f.basistofunction(f.domain=qstar.curr$x,coef=qstar.coef.prop,basis=qstar.basis)
  SSE.vec.prop=rep(NA,C)
  
  for(i in 1:C){
    qtemp=list(x=q.list$x,y=q.list$y[,i])
    gtemp=list(x=g.list.curr$x,y=g.list.curr$y[,i])
    
    SSE.vec.prop[i]=f.SSEg.mfr(q=qtemp,g=gtemp,qstar=qstar.prop)
  }
  
 
  logl.prop=f.logl.mfr(var1=var1.curr,SSE.vec=SSE.vec.prop,N=length(q.list$x))
  ratio=min(1, exp(logl.prop-logl.curr))
  
  u=runif(1)
  if(u<=ratio){return( list(qstar=qstar.prop,qstar.coef=qstar.coef.prop,SSE.vec=SSE.vec.prop) )}
  if(u>ratio){return( list(qstar=qstar.curr,qstar.coef=qstar.coef.curr,SSE.vec=SSE.vec.curr) )} 
}


#rep2=function(x){return( rep(x,each=2))}


############################################################################################
# indg.ini: matrix with C columns, each column is the ind.ini for each warping function
# propose.indg
# indqstar.ini: vector of length M_max
# propose.indqstar
############################################################################################
f.MCMC.mfr.ind <- function(NCHAIN,q.list,
                           g.coef.ini, g.basis, propose.g.coef, indg.ini,propose.indg,
                           qstar.coef.ini, qstar.basis, propose.qstar.coef, indqstar.ini, propose.indqstar, 
                           sigma1.ini, alpha0, beta0){
  ptm <- proc.time()
  obs.domain=q.list$x
  par.domain=g.basis$x
  C=dim(g.coef.ini)[2] #number of functions to register
  
  for(i in 1:C){
    if( min(f.exp1(f.basistofunction(f.domain=g.basis$x,coef=g.coef.ini[,i]*(indg.ini[,i]),basis=g.basis))$y)<0 &
        min(f.phi(f.phiinv(f.exp1(f.basistofunction(f.domain=g.basis$x,coef=g.coef.ini[,i]*(indg.ini[,i]),basis=g.basis))))$y)<0){
      stop(paste0("Invalid initial value of g #",i))
    }
  }
  
  
  ## declaration
  result.g.coef.list=vector("list",length=NCHAIN)
  result.qstar.coef=matrix(NA,nrow=length(qstar.coef.ini),ncol=NCHAIN)
  result.sigma1=rep(NA,NCHAIN)
  result.logl=rep(NA,NCHAIN)
  result.numBasis.gavg=rep(NA,NCHAIN) #average number of basis for the C warpings
  result.numBasis.qstar=rep(NA,NCHAIN) #number of basis for qstar
  
  
  ## initialization
  g.coef.list.curr=g.coef.ini
  indg.curr=indg.ini
  g.list.curr=list(x=par.domain,y=matrix(NA,nrow=length(par.domain),ncol=C))
  
  qstar.coef.curr=qstar.coef.ini
  indqstar.curr=indqstar.ini
  qstar.curr=f.basistofunction(f.domain=obs.domain,
                               coef=qstar.coef.curr*indqstar.curr,basis=qstar.basis)
  
  sigma1.curr=sigma1.ini
  
  SSE.vec.curr=rep(NA,C)
  for(i in 1:C){
    #i=2
    gtemp=f.basistofunction(f.domain=par.domain,
                            coef=g.coef.list.curr[,i]*(indg.curr[,i]),basis=g.basis)
    qtemp=list(x=obs.domain,y=q.list$y[,i])
    SSE.vec.curr[i]=f.SSEg.mfr(q=qtemp,g=gtemp,qstar=qstar.curr)
    g.list.curr$y[,i]=gtemp$y
  }
  logl.curr=f.logl.mfr(var1=sigma1.curr^2,SSE.vec=SSE.vec.curr,N=length(obs.domain))
  
  
  ## update result
  result.g.coef.list[[1]]=g.coef.list.curr*(indg.curr)
  result.qstar.coef[,1]=qstar.coef.curr*indqstar.curr
  result.sigma1[1]=sigma1.curr
  result.logl[1]=logl.curr
  result.numBasis.qstar[1]=sum(indqstar.curr)
  result.numBasis.gavg[1]=mean(colSums(indg.curr))
  
  
  ## update the chain for NCHAIN-1 times  
  for(m in 2:NCHAIN){
    #m=2
    if((m%%100)==0){print(paste("MFR: Sampling MCMC step",m,"...",date()))}
    
    ########update g.coef.list
    a1=f.updateg.mfr.ind(q.list=q.list,
                         g.coef.list.curr=g.coef.list.curr,
                         g.basis=g.basis,
                         indg.curr=indg.curr,
                         g.list.curr=g.list.curr,
                         var1.curr=sigma1.curr^2,
                         qstar.curr=qstar.curr,
                         SSE.vec.curr=SSE.vec.curr,
                         propose.g.coef=propose.g.coef,
                         propose.ind=propose.indg)
    
    g.coef.list.curr=a1$g.coef.list
    g.list.curr=a1$g.list
    indg.curr=a1$indg
    #qstar.coef.curr
    #indqstar.curr
    #qstar.curr
    #sigma1.curr
    SSE.vec.curr=a1$SSE.vec
    logl.curr=f.logl.mfr(var1=sigma1.curr^2,SSE.vec=SSE.vec.curr,N=length(obs.domain))
    
    
    ########update qstar    
    a2=f.updateqstar.mfr.ind(q.list=q.list,
                             g.list.curr=g.list.curr,
                             var1.curr=sigma1.curr^2,
                             qstar.coef.curr=qstar.coef.curr,
                             qstar.basis=qstar.basis,
                             qstar.curr=qstar.curr,
                             indqstar.curr=indqstar.curr,
                             logl.curr=logl.curr,
                             SSE.vec.curr=SSE.vec.curr, 
                             propose.qstar.coef=propose.qstar.coef,
                             propose.ind=propose.indqstar)
    
    qstar.coef.curr=a2$qstar.coef
    qstar.curr=a2$qstar
    indqstar.curr=a2$indqstar
    #sigma1.curr
    SSE.vec.curr=a2$SSE.vec
    logl.curr=f.logl.mfr(var1=sigma1.curr^2,SSE.vec=SSE.vec.curr,N=length(obs.domain))
    
    
    ########update var1
    newshape=length(obs.domain)*C/2+alpha0
    newscale=sum(SSE.vec.curr)/2+beta0
    sigma1.curr=sqrt(rinvgamma(1,shape=newshape, scale=newscale))
    logl.curr=f.logl.mfr(var1=sigma1.curr^2,SSE.vec=SSE.vec.curr,N=length(obs.domain))
    
    ## update result
    result.g.coef.list[[m]]=g.coef.list.curr*indg.curr
    result.qstar.coef[,m]=qstar.coef.curr*indqstar.curr
    result.sigma1[m]=sigma1.curr
    result.logl[m]=logl.curr
    result.numBasis.qstar[m]=sum(indqstar.curr)
    result.numBasis.gavg[m]=mean(colSums(indg.curr))
  }
  
  print(proc.time()-ptm)
  return(list(g.coef.list=result.g.coef.list,
              qstar.coef=result.qstar.coef,
              sigma1=result.sigma1,
              logl=result.logl,
              numBasis.qstar=result.numBasis.qstar,
              numBasis.gavg=result.numBasis.gavg,
              g.coef.list.lastfull=g.coef.list.curr,
              qstar.coef.lastfull=qstar.coef.curr))
}


# update the coefficients of all C functions
f.updateg.mfr.ind <- function(q.list, g.coef.list.curr, g.basis, indg.curr,g.list.curr,
                              var1.curr, qstar.curr, SSE.vec.curr, propose.g.coef,propose.ind){
  
  C=dim(g.coef.list.curr)[2]
  g.coef.list.prop=g.coef.list.curr
  indg.prop=indg.curr
  SSE.vec.prop=SSE.vec.curr
  g.list.prop=g.list.curr
  
  const.vector=rep(0,C)
  
  for(i in 1:C){
    temp=propose.ind(indg.curr[,i])
    indg.prop[,i]=temp$ind
    const.vector[i]=temp$const
    
    g.coef.list.prop[,i]=propose.g.coef(g.coef.list.curr[,i])
    gtemp=f.basistofunction(f.domain=g.basis$x,
                            coef=g.coef.list.prop[,i]*(indg.prop[,i]),basis=g.basis)
    qtemp=list(x=q.list$x,y=q.list$y[,i])
    
    if( min(f.exp1(gtemp)$y)<0 & min(f.phi(f.phiinv(f.exp1(gtemp)))$y)<0){const.vector[i]=0}
    
    SSE.vec.prop[i]=f.SSEg.mfr(q=qtemp,g=gtemp,qstar=qstar.curr)
    g.list.prop$y[,i]=gtemp$y
  }
  
  
  diff.vec=SSE.vec.prop-SSE.vec.curr
  ratio.vec=const.vector*exp(-diff.vec/(2*var1.curr)) #prob of acceptance, without the min{1,..}
  u.vec=runif(C)
  acc.index=which(u.vec<=ratio.vec) #which proposals out of the C functions to accept
  
  g.coef.list.curr[,acc.index]=g.coef.list.prop[,acc.index]
  SSE.vec.curr[acc.index]=SSE.vec.prop[acc.index]
  g.list.curr$y[,acc.index]=g.list.prop$y[,acc.index]
  indg.curr[,acc.index]=indg.prop[,acc.index]
  return(list(g.coef.list=g.coef.list.curr,SSE.vec=SSE.vec.curr,g.list=g.list.curr,indg=indg.curr))
}


# update qstar
f.updateqstar.mfr.ind <- function(q.list,g.list.curr,var1.curr,qstar.coef.curr,qstar.basis,qstar.curr,
                                  logl.curr,SSE.vec.curr,propose.qstar.coef,indqstar.curr,propose.ind){
  C=dim(g.list.curr$y)[2]
  
  temp=propose.ind(indqstar.curr)
  indqstar.prop=temp$ind
  const=temp$const
  
  qstar.coef.prop=propose.qstar.coef(qstar.coef.curr)
  qstar.prop=f.basistofunction(f.domain=qstar.curr$x,coef=qstar.coef.prop*(indqstar.prop),basis=qstar.basis)
  SSE.vec.prop=rep(NA,C)
  
  for(i in 1:C){
    qtemp=list(x=q.list$x,y=q.list$y[,i])
    gtemp=list(x=g.list.curr$x,y=g.list.curr$y[,i])
    
    SSE.vec.prop[i]=f.SSEg.mfr(q=qtemp,g=gtemp,qstar=qstar.prop)
  }
  
  
  logl.prop=f.logl.mfr(var1=var1.curr,SSE.vec=SSE.vec.prop,N=length(q.list$x))
  ratio=min(1, exp(logl.prop-logl.curr)*const)
  
  u=runif(1)
  if(u<=ratio){return( list(qstar=qstar.prop,qstar.coef=qstar.coef.prop,indqstar=indqstar.prop,SSE.vec=SSE.vec.prop) )}
  if(u>ratio){return( list(qstar=qstar.curr,qstar.coef=qstar.coef.curr,indqstar=indqstar.curr,SSE.vec=SSE.vec.curr) )} 
}


############################################################################################
# Mg.ini: vector of length C
# propose.Mg
# Mqstar.ini: a numeric value
# propose.Mqstar
############################################################################################
f.MCMC.mfr.randM <- function(NCHAIN,q.list,
                             g.coef.ini, g.basis, propose.g.coef, 
                             Mg.prior,Mg.ini,propose.Mg,
                             qstar.coef.ini, qstar.basis, propose.qstar.coef, 
                             Mqstar.prior,Mqstar.ini, propose.Mqstar, 
                             sigma1.ini, alpha0, beta0){
  ptm <- proc.time()
  obs.domain=q.list$x
  par.domain=g.basis$x
  C=dim(g.coef.ini)[2]
  
  for(i in 1:C){
    a=min(f.exp1(f.basistofunction(f.domain=g.basis$x,coef=g.coef.ini[,i][1:(Mg.ini[i])],basis=g.basis))$y)
    b=min(f.phi(f.phiinv(f.exp1(f.basistofunction(f.domain=g.basis$x,coef=g.coef.ini[,i][1:(Mg.ini[i])],basis=g.basis))))$y)
    if( a <0 & b <0 ){
      stop(paste0("Invalid initial value of g #",i))
    }
  }
  
  
  ## declaration
  result.g.coef.list=vector("list",length=NCHAIN)
  result.qstar.coef=vector('list',length=NCHAIN)
  result.sigma1=rep(NA,NCHAIN)
  result.logl=rep(NA,NCHAIN)
  result.numBasis.g=matrix(NA,nrow=C, ncol=NCHAIN) #number of basis for the C warpings
  result.numBasis.qstar=rep(NA,NCHAIN) #number of basis for qstar
  
  
  ## initialization
  g.coef.list.curr=g.coef.ini
  Mg.curr=Mg.ini
  g.list.curr=list(x=par.domain,y=matrix(NA,nrow=length(par.domain),ncol=C))
  
  qstar.coef.curr=qstar.coef.ini
  Mqstar.curr=Mqstar.ini
  qstar.curr=f.basistofunction(f.domain=obs.domain,
                               coef=qstar.coef.curr[1:(Mqstar.curr)],basis=qstar.basis)
  
  sigma1.curr=sigma1.ini
  
  SSE.vec.curr=rep(NA,C)
  for(i in 1:C){
    #i=2
    gtemp=f.basistofunction(f.domain=par.domain,
                            coef=g.coef.list.curr[,i][1:(Mg.curr[i])],basis=g.basis)
    qtemp=list(x=obs.domain,y=q.list$y[,i])
    SSE.vec.curr[i]=f.SSEg.mfr(q=qtemp,g=gtemp,qstar=qstar.curr)
    g.list.curr$y[,i]=gtemp$y
  }
  logl.curr=f.logl.mfr(var1=sigma1.curr^2,SSE.vec=SSE.vec.curr,N=length(obs.domain))
  
  
  ## store initialization
  result.g.coef.list[[1]]=g.coef.list.curr
  result.qstar.coef[[1]]=qstar.coef.curr
  result.sigma1[1]=sigma1.curr
  result.logl[1]=logl.curr
  result.numBasis.qstar[1]=Mqstar.curr
  result.numBasis.g[,1]=Mg.curr
  

  ## update the chain for NCHAIN-1 times  
  for(m in 2:NCHAIN){
    #m=2
    if((m%%100)==0){print(paste("MFR: Sampling MCMC step",m,"...",date()))}
    
    #---------update g.coef.list-----------#
    a1=f.updateg.mfr.randM(q.list=q.list,
                           g.coef.list.curr=g.coef.list.curr,
                           g.basis=g.basis,
                           Mg.curr=Mg.curr,
                           g.list.curr=g.list.curr,
                           var1.curr=sigma1.curr^2,
                           qstar.curr=qstar.curr,
                           SSE.vec.curr=SSE.vec.curr,
                           propose.g.coef=propose.g.coef,
                           propose.M=propose.Mg,
                           Mg.prior=Mg.prior)

    
    g.coef.list.curr=a1$g.coef.list
    g.list.curr=a1$g.list
    Mg.curr=a1$Mg
    SSE.vec.curr=a1$SSE.vec
    logl.curr=f.logl.mfr(var1=sigma1.curr^2,SSE.vec=SSE.vec.curr,N=length(obs.domain))
    
    
    #---------update qstar-----------#   
    a2=f.updateqstar.mfr.randM(q.list=q.list,
                               g.list.curr=g.list.curr,
                               var1.curr=sigma1.curr^2,
                               qstar.coef.curr=qstar.coef.curr,
                               qstar.basis=qstar.basis,
                               qstar.curr=qstar.curr,
                               Mqstar.curr=Mqstar.curr,
                               logl.curr=logl.curr,
                               SSE.vec.curr=SSE.vec.curr, 
                               propose.qstar.coef=propose.qstar.coef,
                               propose.M=propose.Mqstar,
                               Mqstar.prior=Mqstar.prior)
    
    qstar.coef.curr=a2$qstar.coef
    qstar.curr=a2$qstar
    Mqstar.curr=a2$Mqstar
    SSE.vec.curr=a2$SSE.vec
    logl.curr=f.logl.mfr(var1=sigma1.curr^2,SSE.vec=SSE.vec.curr,N=length(obs.domain))
    
    
    #---------update var1-----------#
    newshape=length(obs.domain)*C/2+alpha0
    newscale=sum(SSE.vec.curr)/2+beta0
    sigma1.curr=sqrt(rinvgamma(1,shape=newshape, scale=newscale))
    logl.curr=f.logl.mfr(var1=sigma1.curr^2,SSE.vec=SSE.vec.curr,N=length(obs.domain))


    ## store results
    result.g.coef.list[[m]]=g.coef.list.curr
    result.qstar.coef[[m]]=qstar.coef.curr
    result.sigma1[m]=sigma1.curr
    result.logl[m]=logl.curr
    result.numBasis.qstar[m]=Mqstar.curr
    result.numBasis.g[,m]=Mg.curr
  }
  
  print(proc.time()-ptm)
  return(list(g.coef.list=result.g.coef.list,
              numBasis.g=result.numBasis.g,
              qstar.coef=result.qstar.coef,
              numBasis.qstar=result.numBasis.qstar,
              sigma1=result.sigma1,
              logl=result.logl))
}


# update coefficients of all C warpings
f.updateg.mfr.randM <- function(q.list, g.coef.list.curr, g.basis, Mg.curr,g.list.curr, Mg.prior,
                                var1.curr, qstar.curr, SSE.vec.curr, propose.g.coef,propose.M){
  
  
  
  C=dim(g.coef.list.curr)[2]
  g.coef.list.prop=g.coef.list.curr
  Mg.prop=Mg.curr
  SSE.vec.prop=SSE.vec.curr
  g.list.prop=g.list.curr
  Mg.prior.logdifference=rep(NA,C)
  
  const.vector=rep(0,C)
  
  for(i in 1:C){
    temp=propose.M(Mg.curr[i])
    Mg.prop[i]=temp$M
    const.vector[i]=temp$const
    
    g.coef.list.prop[,i]=propose.g.coef(g.coef.list.curr[,i])
    gtemp=f.basistofunction(f.domain=g.basis$x,
                            coef=g.coef.list.prop[,i][1:(Mg.prop[i])],basis=g.basis)
    qtemp=list(x=q.list$x,y=q.list$y[,i])
    
    if( min(f.exp1(gtemp)$y)<0 & min(f.phi(f.phiinv(f.exp1(gtemp)))$y)<0 ){const.vector[i]=0}
    
    SSE.vec.prop[i]=f.SSEg.mfr(q=qtemp,g=gtemp,qstar=qstar.curr)
    g.list.prop$y[,i]=gtemp$y
    Mg.prior.logdifference[i]=log(Mg.prior(Mg.prop[i]))-log(Mg.prior(Mg.curr[i]))
  }
  
  
  diff.vec=SSE.vec.prop-SSE.vec.curr
  
  ratio.vec=const.vector*exp(-diff.vec/(2*var1.curr)+Mg.prior.logdifference) #prob of acceptance, without the min{1,..}
  u.vec=runif(C)
  acc.index=which(u.vec<=ratio.vec) #which proposals out of the C functions to accept
  
  #mydf=data.frame(cur=round(SSE.vec.curr,2), prop=round(SSE.vec.prop,2), acc=round(ratio.vec,2))
  #print(mydf)
  #print(acc.index)
  
  g.coef.list.curr[,acc.index]=g.coef.list.prop[,acc.index]
  SSE.vec.curr[acc.index]=SSE.vec.prop[acc.index]
  g.list.curr$y[,acc.index]=g.list.prop$y[,acc.index]
  Mg.curr[acc.index]=Mg.prop[acc.index]
  return(list(g.coef.list=g.coef.list.curr,SSE.vec=SSE.vec.curr,g.list=g.list.curr,Mg=Mg.curr))
}


# update qstar
f.updateqstar.mfr.randM <- function(q.list,g.list.curr,var1.curr,qstar.coef.curr,qstar.basis,qstar.curr,Mqstar.prior,
                                    logl.curr,SSE.vec.curr,propose.qstar.coef,Mqstar.curr,propose.M){
  C=dim(g.list.curr$y)[2]
  
  temp=propose.M(Mqstar.curr)
  Mqstar.prop=temp$M
  const=temp$const
  
  qstar.coef.prop=propose.qstar.coef(qstar.coef.curr)
  qstar.prop=f.basistofunction(f.domain=qstar.curr$x,coef=qstar.coef.prop[1:Mqstar.prop],basis=qstar.basis)
  SSE.vec.prop=rep(NA,C)
  
  for(i in 1:C){
    qtemp=list(x=q.list$x,y=q.list$y[,i])
    gtemp=list(x=g.list.curr$x,y=g.list.curr$y[,i])
    
    SSE.vec.prop[i]=f.SSEg.mfr(q=qtemp,g=gtemp,qstar=qstar.prop)
  }
  
  
  logl.prop=f.logl.mfr(var1=var1.curr,SSE.vec=SSE.vec.prop,N=length(q.list$x))
  ratio=min(1, exp(logl.prop-logl.curr+log(Mqstar.prior(Mqstar.prop))-log(Mqstar.prior(Mqstar.curr)))*const)
  
  u=runif(1)
  if(u<=ratio){return( list(qstar=qstar.prop,qstar.coef=qstar.coef.prop,Mqstar=Mqstar.prop,SSE.vec=SSE.vec.prop) )}
  if(u>ratio){return( list(qstar=qstar.curr,qstar.coef=qstar.coef.curr,Mqstar=Mqstar.curr,SSE.vec=SSE.vec.curr) )} 
}


############################################################################################
# Calculate the QR decomposition to make a given basis matrix orthoganal
############################################################################################
house = function(x){
  m=length(x)
  mu=(sum(x^2))^(1/2)
  v=x
  if((mu!=0)&&m>1){  #ensure x is a legitimate vector
    beta=x[1] + sign(x[1])*mu
    v[2:m]=v[2:m]/beta
  }
  v[1]=1
  v=matrix(v)
  return(v)
}

rowhouse=function(X,v){
  beta=-2/(sum(v*v))
  w=beta*t(X)%*%matrix(v)
  X=X+matrix(v)%*%t(w)
  H=beta*v%*%t(v)+diag(length(v))
  return(list(HX=X,H=H))
}

f.householder=function(X){
  m=dim(X)[1]  #length of grid
  n=dim(X)[2]  #number of basis
  v=matrix(rep(0,m))
  Hlist=vector("list",length=n)
  for(j in 1:n){
    H=diag(m)
    #j=2
    v[(j:m),1]=house(X[(j:m),j])
    temp=rowhouse(X[(j:m),(j:n)], v[(j:m),1])
    X[(j:m),(j:n)]=temp$HX
    H[(j:m),(j:m)]=temp$H
    Hlist[[j]]=H
    if( (j+1) <= m){
      X[(j+1):m, j]=v[(j+1):m,1]
    }
  }
  Omatrix=Hlist[[length(Hlist)]]
  if(length(Hlist)>1){
    for(k in (length(Hlist)-1):1){
      Omatrix=Omatrix%*%Hlist[[k]]
    }
  }
  return(list(Rmatrix=X,Omatrix=Omatrix,Qmatrix=t(Omatrix)))
}

#test=matrix(rpois(12,lambda = 5)+1,ncol=3)
#result=householder(test)
#these two should be the same in the upper triangle
#round( (result$Omatrix)%*%test,3)
#result$Rmatrix
#round((result$Omatrix)%*%t(result$Omatrix),2)  #should be identity
